# Supplementary material for: Genome-Wide Identification and Expression Profiling of Heat Shock Protein 20 Gene Family in Sorbus pohuashanensis (Hance) Hedl under Abiotic Stress
Source: Genes (Basel). 2022 Nov 29;13(12):2241. doi: 10.3390/genes13122241 (PMC9778606; doi:10.3390/genes13122241)
Supplement: Supplementary file 1 [file genes-13-02241-s001.zip]

Archive with 10 entries (10 files):
- Table S1.xlsx
- Table S2.xlsx
- Table S3.xlsx
- Table S4.xlsx
- Table S5.xlsx
- Table S6.xlsx
- Table S7.xlsx
- Figure S1.tif
- Figure S2.tif
- Table S8.xlsx
