# Supplementary material for: Genome-Wide Identification and Expression Profiling of Heat Shock Protein 20 Gene Family in Sorbus pohuashanensis (Hance) Hedl under Abiotic Stress
Source: Genes (Basel). 2022 Nov 29;13(12):2241. doi: 10.3390/genes13122241 (PMC9778606; doi:10.3390/genes13122241)
Supplement: Supplementary file 1 [file genes-13-02241-s001.zip › Table S1.xlsx]

## Sheet: Sheet1
Table S1 Primer sequences used in qRT-PCR
Gene	Primer（5’→3’）
Spβ-actinF	TGGATGGCTGGAAGAGGA
Spβ-actinR	GAGCGGGAAATTGTGAGG
SpHSP12.7F	AAAGAAAGGGAGGAGGCTCATG
SpHSP12.7R	CGATTTCCCGAGAAAAGTCTCC
SpHSP15.8F	TCATGAGGAAGTTCCGGCTTC
SpHSP15.8R	TGACTGTCAACACTCCGTCTTC
SpHSP16.0AF	TCTGCAGCTTCCATCACCTG
SpHSP16.0AR	ATGAATCAACTCAGCCCTGTCC
SpHSP16.0BF	TAAAGAGGACGTGAAGGTGTCG
SpHSP16.0BR	TTCTTCATCTCCGCCTTCACG
SpHSP16.3F	TGAATCCCCTAATGCCCACATC
SpHSP16.3R	TTCCCGCCTTCCCCTTTTATC
SpHSP16.4F	AGTGGCGAGAGGAATGAAGAAG
SpHSP16.4R	TTAGGAACTTGCCCCGGAAAC
SpHSP16.7AF	AGGTCCAATGATCATCCCACAC
SpHSP16.7AR	TCTTAAACCCCGGAAGATCTGC
SpHSP16.7BF	ACGTCCTCCGGGAATTCAATC
SpHSP16.7BR	CTCAAGCGAAACGAGCACTTC
SpHSP17F	AGCAGCGGCAATTTCTTGTG
SpHSP17R	TTCGGAACACACTCAGAACTCC
SpHSP17.3AF	CATTCCGGTCGACATTTTGGAC
SpHSP17.3AR	TTCGGATCACCAGAGTGTTGTC
SpHSP17.3BF	CGGTTGACATTTTGGACACTCC
SpHSP17.3BR	TCTCGTCTTCAACCATCACCTG
SpHSP17.3CF	AGCAGCGGCAAGTTTATGAGG
SpHSP17.3CR	TCGGCACAGTTACAGTCAGC
SpHSP17.4F	TGAAGTCCGGGGACATAAAGC
SpHSP17.4R	GGCAGCACAAACTTCCTCATG
SpHSP17.5F	AATGGGGTGCTGACTGTGAC
SpHSP17.5R	AGATGTCAATGGCCTTCACCTC
SpHSP17.6F	CGCGAAACTTGATCAGGTGAAG
SpHSP17.6R	TCTTTCGGCACAGTCACAGTC
SpHSP17.8F	ACGTTCACGAGGAGGTTTCG
SpHSP17.8R	TTCACCTTAGGCGCAGTGATAG
SpHSP18F	TAAAGTGCAGGTGGAGAACGAC
SpHSP18R	AAACTTCCCAACCCTCCTTTCC
SpHSP18.2F	AGGCCTTACAAAAGAGGACGTG
SpHSP18.2R	TCTCTCTGCACTAACGTGAAGC
SpHSP18.4F	GATCTTCCAGGCCTTGCAAAAG
SpHSP18.4R	TCTCTCTGCAGTAACACGAAGC
SpHSP19.8F	TGCGATTTCTGCTGTTTGCC
SpHSP19.8R	GAACCCAAATCACAGACACAGC
SpHSP20.3AF	CGGAGTTTTGAGGCCAAGATTG
SpHSP20.3AR	TTCAGGGAGCTAGCTGACTTTG
SpHSP20.3BF	CCCAATGTCATCTGCAAACACC
SpHSP20.3BR	TCTGCAAGTGGTCGAGGTTG
SpHSP21.5F	TCTGCATCTCCGATTCGACATG
SpHSP21.5R	TCTCCGACGTTGTCTTCTTTCC
SpHSP23.2AF	GTTGGAAAATGGGGTTCTCACG
SpHSP23.2AR	TACTCTTGAGCTTGGCAGGTTC
SpHSP23.2BF	AAGTTCTGGAGGCAGTTCAGAC
SpHSP23.2BR	TGGGACCGTAATCTTCAGCAC
SpHSP23.4F	ACAGCTCCCGTTTGAACTTG
SpHSP23.4R	TGCCAGTGATCCCCTTTCTTG
SpHSP23.5F	TTTCCAGTCCACCTTTGCTG
SpHSP23.5R	TACAGGTTTCGCCAGAGCTTC
SpHSP23.7F	AGTCCAACTCCTTGAAGAGCAC
SpHSP23.7R	ATCTGCATCTTGTGGGAGCTC
SpHSP23.9F	AGAACAGGGTGCTGAAGATCAG
SpHSP23.9R	GCCTCCAGAACTTGCCATTTG
SpHSP24.4F	GACATCAAAGACGACGAACACG
SpHSP24.4R	CGCCTTCTTCCTTCTTTTGCTC
SpHSP24.7F	AGAGCAGAAGAAGGAAGAAGGC
SpHSP24.7R	TCCGCCTTGATCTTGTCCTTC
SpHSP26F	GAGAAAATTTCGGCCGAGTGTC
SpHSP26R	GACCGCTGCTTATTTGGACTTG
SpHSP26.7F	TGTGCGGTACCCTGTTTTCTC
SpHSP26.7R	AGTGGTCAAGGTTGTCTCTTGC
SpHSP26.9F	TGCACTTGTGCAAGCAACTG
SpHSP26.9R	TCTTCACATCCTCCTTGGCAAG
SpHSP27F	GTCCAAATAAGCAGCGGTCAAG
SpHSP27R	CCTTGACCATGTTTTCCTTGGC
SpHSP27.2F	TCTACGGCAGCTAACGACAAG
SpHSP27.2R	GAACAACCTCGACCTTTTGCC
SpHSP30.6F	TTGAGGAGGACAACGTGCTG
SpHSP30.6R	GGCAGCACAAACTTCTTGAGG
SpHSP31.5F	ACTGCCTCCGAATCTGTACAAG
SpHSP31.5R	ACCTTCGGAATCACCAGCTTC
