# Supplementary material for: Genome-Wide Identification and Expression Profiling of Heat Shock Protein 20 Gene Family in Sorbus pohuashanensis (Hance) Hedl under Abiotic Stress
Source: Genes (Basel). 2022 Nov 29;13(12):2241. doi: 10.3390/genes13122241 (PMC9778606; doi:10.3390/genes13122241)
Supplement: Supplementary file 1 [file genes-13-02241-s001.zip › Table S3.xlsx]

## Sheet: Sheet1
Table S3 The logos and amino acid sequences of the conserved motifs
Logo	Motif	Squence
	Motif 1	HVFKVDVPGLKKEDVKVEVED
	Motif 2	HVFKVDVPGLKKEDVKVEVED
	Motif 3	DKNDKWHRVERSSGKFLRRFR
	Motif 4	YVREAKAMANTPADWKETPNA
	Motif 5	VLQISGERKRE
	Motif 6	PEPKKPKVKAVDISG
	Motif 7	FDPFSLDEWDPFEGF
	Motif 8	RRLFPNFKFLAADISLSRPNPIAAATRSGFAASRRYFSNPGGVDGDEDWY
	Motif 9	CVLLRZDVFRVFMMQGLTAPTQTKVFGGYNPFSPSLFGKFF
	Motif 10	DEYWSSRSYGYYNTR
