# Supplementary material for: Genome-Wide Identification and Expression Profiling of Heat Shock Protein 20 Gene Family in Sorbus pohuashanensis (Hance) Hedl under Abiotic Stress
Source: Genes (Basel). 2022 Nov 29;13(12):2241. doi: 10.3390/genes13122241 (PMC9778606; doi:10.3390/genes13122241)
Supplement: Supplementary file 1 [file genes-13-02241-s001.zip › Table S4.xlsx]

## Sheet: Sheet1
Table S4 Tandem and segmental duplicated gene pairs in SpHSP20s
Tandem duplicated gene pairs in SpHSP20s			Segmental duplicated gene pairs in SpHSP20s
Sp01G012770.1	Sp01G012780.1		Sp01G012770.1	Sp07G019210.1
Sp07G019210.1	Sp07G019220.1		Sp01G012770.1	Sp01G012780.1
Sp08G006210.1	Sp08G006220.1		Sp01G012780.1	Sp01G012770.1
Sp08G006220.1	Sp08G006230.1		Sp01G012780.1	Sp07G019210.1
Sp08G006230.1	Sp08G006240.1		Sp01G015920.1	Sp01G015940.1
Sp15G004360.1	Sp15G004370.1		Sp01G015940.1	Sp01G015920.1
			Sp01G020080.1	Sp07G026110.1
			Sp03G019560.1	Sp11G021010.1
			Sp05G017700.1	Sp10G016790.1
			Sp05G022540.1	Sp10G020960.1
			Sp07G019210.1	Sp01G012770.1
			Sp07G019210.1	Sp01G012780.1
			Sp07G026110.1	Sp01G020080.1
			Sp08G006210.1	Sp15G004370.1
			Sp08G022710.1	Sp15G038330.1
			Sp09G015010.1	Sp17G013620.1
			Sp09G019280.1	Sp17G019110.1
			Sp09G023920.1	Sp17G024510.1
			Sp10G016790.1	Sp05G017700.1
			Sp10G020960.1	Sp05G022540.1
			Sp11G021010.1	Sp03G019560.1
			Sp13G008820.1	Sp16G008980.1
			Sp15G004370.1	Sp08G006210.1
			Sp15G038330.1	Sp08G022710.1
			Sp16G008980.1	Sp13G008820.1
			Sp17G013620.1	Sp09G015010.1
			Sp17G019110.1	Sp09G019280.1
			Sp17G024510.1	Sp09G023920.1
