# Supplementary material for: Genome-Wide Identification and Expression Profiling of Heat Shock Protein 20 Gene Family in Sorbus pohuashanensis (Hance) Hedl under Abiotic Stress
Source: Genes (Basel). 2022 Nov 29;13(12):2241. doi: 10.3390/genes13122241 (PMC9778606; doi:10.3390/genes13122241)
Supplement: Supplementary file 1 [file genes-13-02241-s001.zip › Table S5.xlsx]

## Sheet: Sheet1
Table S5 Syntenic gene pairs of the HSP20 gene family between S. pohuashanensis and Arabidopsis, Malus domestica
Syntenic HSP20 gene pairs between S. pohuashanensis and Arabidopsis			Syntenic HSP20 gene pairs between S. pohuashanensis and Malus domestica
Sp03G019560	AT5G54660		Sp01G020080	MD01G1227600
Sp08G006210	AT5G12030		Sp01G012770	MD01G1144400
Sp09G015010	AT1G54050		Sp07G026110	MD01G1227600
Sp10G029800	AT4G21870		Sp07G019210	MD01G1144400
Sp11G021010	AT5G54660		Sp03G006770	MD03G1081800
Sp15G004370	AT5G12030		Sp04G012430	MD04G1140600
Sp17G019110	AT1G52560		Sp05G022540	MD05G1240300
Sp17G013620	AT1G54050		Sp05G017700	MD05G1183400
			Sp10G020960	MD05G1240300
			Sp10G029800	MD05G1343700
			Sp10G016790	MD05G1183400
			Sp06G005610	MD06G1060300
			Sp01G020080	MD07G1298000
			Sp01G012770	MD07G1210700
			Sp07G026110	MD07G1298000
			Sp07G019210	MD07G1210700
			Sp07G019220	MD07G1210800
			Sp07G022390	MD07G1253800
			Sp08G006220	MD08G1068500
			Sp08G006230	MD08G1068700
			Sp08G006240	MD08G1068800
			Sp08G022710	MD08G1249100
			Sp15G038330	MD08G1249100
			Sp09G023920	MD09G1271100
			Sp05G017700	MD10G1171200
			Sp10G016790	MD10G1171200
			Sp10G020960	MD10G1218300
			Sp10G029800	MD10G1319400
			Sp13G008820	MD13G1108500
			Sp08G022710	MD15G1443700
			Sp08G006210	MD15G1053800
			Sp15G004360	MD15G1053600
			Sp15G004370	MD15G1053800
			Sp15G038330	MD15G1443700
			Sp16G008980	MD16G1108600
			Sp09G015010	MD17G1151000
			Sp17G001570	MD17G1020300
			Sp17G019110	MD17G1209800
			Sp17G013620	MD17G1151000
			Sp17G024510	MD17G1269200
