# Supplementary material for: Genome-Wide Identification and Expression Profiling of Heat Shock Protein 20 Gene Family in Sorbus pohuashanensis (Hance) Hedl under Abiotic Stress
Source: Genes (Basel). 2022 Nov 29;13(12):2241. doi: 10.3390/genes13122241 (PMC9778606; doi:10.3390/genes13122241)
Supplement: Supplementary file 1 [file genes-13-02241-s001.zip › Table S6.xlsx]

## Sheet: Sheet1
Table S6 The raw of predicted SpHSP20 promoter cis-acting element by PlantCARE
SpHSP12.7	TATA-box	ATATAA	31	6	+	Brassica oleracea	core promoter element around -30 of transcription start
SpHSP12.7	TATA-box	TATA	32	4	+	Arabidopsis thaliana	core promoter element around -30 of transcription start
SpHSP12.7	TATA-box	ATTATA	99	6	+	Brassica napus	core promoter element around -30 of transcription start
SpHSP12.7	TATA-box	TATAA	100	5	-	Arabidopsis thaliana	core promoter element around -30 of transcription start
SpHSP12.7	TATA-box	TATA	101	4	+	Arabidopsis thaliana	core promoter element around -30 of transcription start
SpHSP12.7	TATA-box	ATTATA	124	6	+	Brassica napus	core promoter element around -30 of transcription start
SpHSP12.7	TATA-box	TATAA	125	5	-	Arabidopsis thaliana	core promoter element around -30 of transcription start
SpHSP12.7	TATA-box	TATA	126	4	+	Arabidopsis thaliana	core promoter element around -30 of transcription start
SpHSP12.7	TATA-box	ATATAT	178	6	+	Brassica napus	core promoter element around -30 of transcription start
SpHSP12.7	TATA-box	TATATA	179	6	+	Arabidopsis thaliana	core promoter element around -30 of transcription start
SpHSP12.7	TATA-box	ATATAT	180	6	+	Brassica napus	core promoter element around -30 of transcription start
SpHSP12.7	TATA-box	TATATA	181	6	+	Arabidopsis thaliana	core promoter element around -30 of transcription start
SpHSP12.7	TATA-box	ATATAA	182	6	+	Brassica oleracea	core promoter element around -30 of transcription start
SpHSP12.7	TATA-box	TATA	183	4	+	Arabidopsis thaliana	core promoter element around -30 of transcription start
SpHSP12.7	TATA-box	TATATAA	350	7	-	Arabidopsis thaliana	core promoter element around -30 of transcription start
SpHSP12.7	TATA-box	TATATA	351	6	+	Arabidopsis thaliana	core promoter element around -30 of transcription start
SpHSP12.7	TATA-box	ATATAT	352	6	+	Brassica napus	core promoter element around -30 of transcription start
SpHSP12.7	TATA-box	TATA	353	4	+	Arabidopsis thaliana	core promoter element around -30 of transcription start
SpHSP12.7	TATA-box	TATA	446	4	+	Arabidopsis thaliana	core promoter element around -30 of transcription start
SpHSP12.7	TATA-box	TACAAAA	494	7	-	Oryza sativa	core promoter element around -30 of transcription start
SpHSP12.7	TATA-box	TATAAA	801	6	-	Helianthus annuus	core promoter element around -30 of transcription start
SpHSP12.7	TATA-box	TATAA	802	5	-	Arabidopsis thaliana	core promoter element around -30 of transcription start
SpHSP12.7	TATA-box	TATA	803	4	+	Arabidopsis thaliana	core promoter element around -30 of transcription start
SpHSP12.7	TATA-box	TATA	883	4	+	Arabidopsis thaliana	core promoter element around -30 of transcription start
SpHSP12.7	TATA-box	ATATAT	941	6	+	Brassica napus	core promoter element around -30 of transcription start
SpHSP12.7	TATA-box	TATATA	942	6	+	Arabidopsis thaliana	core promoter element around -30 of transcription start
SpHSP12.7	TATA-box	ATATAT	943	6	+	Brassica napus	core promoter element around -30 of transcription start
SpHSP12.7	TATA-box	TATA	944	4	+	Arabidopsis thaliana	core promoter element around -30 of transcription start
SpHSP12.7	TATA-box	ATTATA	1143	6	+	Brassica napus	core promoter element around -30 of transcription start
SpHSP12.7	TATA-box	TATAA	1144	5	-	Arabidopsis thaliana	core promoter element around -30 of transcription start
SpHSP12.7	TATA-box	TATA	1145	4	-	Arabidopsis thaliana	core promoter element around -30 of transcription start
SpHSP12.7	TATA-box	ATATAA	1630	6	+	Brassica oleracea	core promoter element around -30 of transcription start
SpHSP12.7	TATA-box	TATA	1631	4	-	Arabidopsis thaliana	core promoter element around -30 of transcription start
SpHSP12.7	TATA-box	ATATAA	1647	6	+	Brassica oleracea	core promoter element around -30 of transcription start
SpHSP12.7	TATA-box	TATA	1648	4	-	Arabidopsis thaliana	core promoter element around -30 of transcription start
SpHSP12.7	3-AF3 binding site	CACTATCTAAC	1190	10	+	Pisum sativum	part of a conserved DNA module array (CMA3)
SpHSP12.7		motif_sequence	41	4	-	organism	short_function
SpHSP12.7		motif_sequence	827	4	+	organism	short_function
SpHSP12.7		motif_sequence	975	4	+	organism	short_function
SpHSP12.7		motif_sequence	1194	4	+	organism	short_function
SpHSP12.7		motif_sequence	1205	4	+	organism	short_function
SpHSP12.7		motif_sequence	1221	4	+	organism	short_function
SpHSP12.7		motif_sequence	1237	4	+	organism	short_function
SpHSP12.7		motif_sequence	1461	4	-	organism	short_function
SpHSP12.7		motif_sequence	1746	4	+	organism	short_function
SpHSP12.7		motif_sequence	1782	4	+	organism	short_function
SpHSP12.7		motif_sequence	1791	4	+	organism	short_function
SpHSP12.7		motif_sequence	1834	4	+	organism	short_function
SpHSP12.7		motif_sequence	1912	4	-	organism	short_function
SpHSP12.7	Box 4	ATTAAT	484	6	+	Petroselinum crispum	part of a conserved DNA module involved in light responsiveness
SpHSP12.7	Box 4	ATTAAT	849	6	+	Petroselinum crispum	part of a conserved DNA module involved in light responsiveness
SpHSP12.7	Box 4	ATTAAT	1182	6	-	Petroselinum crispum	part of a conserved DNA module involved in light responsiveness
SpHSP12.7	G-box	TACGTG	373	6	-	Arabidopsis thaliana	cis-acting regulatory element involved in light responsiveness
SpHSP12.7	G-box	TACGTG	863	6	+	Arabidopsis thaliana	cis-acting regulatory element involved in light responsiveness
SpHSP12.7	G-box	TACGTG	1003	6	+	Arabidopsis thaliana	cis-acting regulatory element involved in light responsiveness
SpHSP12.7	G-box	CACGAC	1359	6	+	Zea mays	cis-acting regulatory element involved in light responsiveness
SpHSP12.7	G-box	CACGTC	1412	6	-	Zea mays	cis-acting regulatory element involved in light responsiveness
SpHSP12.7	G-box	CACGTC	1954	6	+	Zea mays	cis-acting regulatory element involved in light responsiveness
SpHSP12.7	CAAT-box	CCAAT	2	5	-	Arabidopsis thaliana	common cis-acting element in promoter and enhancer regions
SpHSP12.7	CAAT-box	CAAT	38	4	-	Nicotiana glutinosa
SpHSP12.7	CAAT-box	CCAAT	164	5	-	Arabidopsis thaliana	common cis-acting element in promoter and enhancer regions
SpHSP12.7	CAAT-box	CAAT	195	4	-	Nicotiana glutinosa
SpHSP12.7	CAAT-box	CAAT	219	4	-	Nicotiana glutinosa
SpHSP12.7	CAAT-box	CAAAT	317	5	-	Pisum sativum	common cis-acting element in promoter and enhancer regions
SpHSP12.7	CAAT-box	CAAAT	326	5	-	Pisum sativum	common cis-acting element in promoter and enhancer regions
SpHSP12.7	CAAT-box	CAAT	381	4	+	Nicotiana glutinosa
SpHSP12.7	CAAT-box	CAAT	426	4	+	Nicotiana glutinosa
SpHSP12.7	CAAT-box	CAAT	462	4	-	Nicotiana glutinosa
SpHSP12.7	CAAT-box	CAAAT	470	5	-	Pisum sativum	common cis-acting element in promoter and enhancer regions
SpHSP12.7	CAAT-box	CAAT	517	4	+	Nicotiana glutinosa
SpHSP12.7	CAAT-box	CAAT	525	4	+	Nicotiana glutinosa
SpHSP12.7	CAAT-box	CAAAT	575	5	+	Pisum sativum	common cis-acting element in promoter and enhancer regions
SpHSP12.7	CAAT-box	CAAT	610	4	-	Nicotiana glutinosa
SpHSP12.7	CAAT-box	CCAAT	615	5	+	Arabidopsis thaliana	common cis-acting element in promoter and enhancer regions
SpHSP12.7	CAAT-box	CAAT	616	4	+	Nicotiana glutinosa
SpHSP12.7	CAAT-box	CAAT	618	4	-	Nicotiana glutinosa
SpHSP12.7	CAAT-box	CAAT	628	4	+	Nicotiana glutinosa
SpHSP12.7	CAAT-box	CAAAT	686	5	+	Pisum sativum	common cis-acting element in promoter and enhancer regions
SpHSP12.7	CAAT-box	CAAAT	699	5	+	Pisum sativum	common cis-acting element in promoter and enhancer regions
SpHSP12.7	CAAT-box	CAAAT	702	5	-	Pisum sativum	common cis-acting element in promoter and enhancer regions
SpHSP12.7	CAAT-box	CCAAT	726	5	+	Arabidopsis thaliana	common cis-acting element in promoter and enhancer regions
SpHSP12.7	CAAT-box	CAAT	727	4	+	Nicotiana glutinosa
SpHSP12.7	CAAT-box	CCAAT	768	5	+	Arabidopsis thaliana	common cis-acting element in promoter and enhancer regions
SpHSP12.7	CAAT-box	CAAT	769	4	+	Nicotiana glutinosa
SpHSP12.7	CAAT-box	CAAAT	795	5	-	Pisum sativum	common cis-acting element in promoter and enhancer regions
SpHSP12.7	CAAT-box	CAAAT	857	5	+	Pisum sativum	common cis-acting element in promoter and enhancer regions
SpHSP12.7	CAAT-box	CAAT	870	4	+	Nicotiana glutinosa
SpHSP12.7	CAAT-box	CCAAT	908	5	+	Arabidopsis thaliana	common cis-acting element in promoter and enhancer regions
SpHSP12.7	CAAT-box	CAAT	909	4	+	Nicotiana glutinosa
SpHSP12.7	CAAT-box	CAAT	914	4	+	Nicotiana glutinosa
SpHSP12.7	CAAT-box	CCAAT	921	5	+	Arabidopsis thaliana	common cis-acting element in promoter and enhancer regions
SpHSP12.7	CAAT-box	CAAT	922	4	+	Nicotiana glutinosa
SpHSP12.7	CAAT-box	CAAAT	1044	5	-	Pisum sativum	common cis-acting element in promoter and enhancer regions
SpHSP12.7	CAAT-box	CAAT	1084	4	+	Nicotiana glutinosa
SpHSP12.7	CAAT-box	CAAT	1162	4	+	Nicotiana glutinosa
SpHSP12.7	CAAT-box	CCAAT	1289	5	+	Arabidopsis thaliana	common cis-acting element in promoter and enhancer regions
SpHSP12.7	CAAT-box	CAAT	1290	4	+	Nicotiana glutinosa
SpHSP12.7	CAAT-box	CAAT	1527	4	-	Nicotiana glutinosa
SpHSP12.7	CAAT-box	CCAAT	1672	5	+	Arabidopsis thaliana	common cis-acting element in promoter and enhancer regions
SpHSP12.7	CAAT-box	CAAT	1673	4	+	Nicotiana glutinosa
SpHSP12.7	CAAT-box	CAAT	1675	4	-	Nicotiana glutinosa
SpHSP12.7	CAAT-box	CAAT	1724	4	+	Nicotiana glutinosa
SpHSP12.7	CAAT-box	CAAT	1751	4	+	Nicotiana glutinosa
SpHSP12.7	CAAT-box	CAAAT	1847	5	+	Pisum sativum	common cis-acting element in promoter and enhancer regions
SpHSP12.7	CAAT-box	CAAT	1897	4	-	Nicotiana glutinosa
SpHSP12.7	CAAT-box	CAAT	1909	4	-	Nicotiana glutinosa
SpHSP12.7	CAAT-box	CAAAT	1944	5	+	Pisum sativum	common cis-acting element in promoter and enhancer regions
SpHSP12.7	CAAT-box	CAAT	1947	4	-	Nicotiana glutinosa
SpHSP12.7	CAAT-box	CAAT	1981	4	-	Nicotiana glutinosa
SpHSP12.7	TGA-element	AACGAC	346	6	-	Brassica oleracea	auxin-responsive element
SpHSP12.7	TGA-element	AACGAC	1113	6	+	Brassica oleracea	auxin-responsive element
SpHSP12.7	TGA-element	AACGAC	1530	6	-	Brassica oleracea	auxin-responsive element
SpHSP12.7	STRE	AGGGG	272	5	+	Arabidopsis thaliana
SpHSP12.7	STRE	AGGGG	1106	5	-	Arabidopsis thaliana
SpHSP12.7	STRE	AGGGG	1167	5	-	Arabidopsis thaliana
SpHSP12.7	G-Box	CACGTT	741	6	+	Pisum sativum	cis-acting regulatory element involved in light responsiveness
SpHSP12.7	G-Box	CACGTT	1028	6	+	Pisum sativum	cis-acting regulatory element involved in light responsiveness
SpHSP12.7	TGACG-motif	TGACG	716	5	+	Hordeum vulgare	cis-acting regulatory element involved in the MeJA-responsiveness
SpHSP12.7	TGACG-motif	TGACG	1475	5	+	Hordeum vulgare	cis-acting regulatory element involved in the MeJA-responsiveness
SpHSP12.7	TGACG-motif	TGACG	1956	5	-	Hordeum vulgare	cis-acting regulatory element involved in the MeJA-responsiveness
SpHSP12.7	GARE-motif	TCTGTTG	1056	7	+	Brassica oleracea	gibberellin-responsive element
SpHSP12.7	AT~TATA-box	TATATA	179	6	+	Arabidopsis thaliana
SpHSP12.7	AT~TATA-box	TATATA	181	6	+	Arabidopsis thaliana
SpHSP12.7	AT~TATA-box	TATATA	351	6	+	Arabidopsis thaliana
SpHSP12.7	AT~TATA-box	TATATA	942	6	+	Arabidopsis thaliana
SpHSP12.7	CCGTCC motif	CCGTCC	1594	6	+	Nicotiana tabacum
SpHSP12.7	CCGTCC motif	CCGTCC	1840	6	+	Nicotiana tabacum
SpHSP12.7	Unnamed__1	CGTGG	1005	5	+	Zea mays
SpHSP12.7	Unnamed__1	CGTGG	1027	5	-	Zea mays
SpHSP12.7	Unnamed__1	CGTGG	1066	5	+	Zea mays
SpHSP12.7	Unnamed__1	CGTGG	1358	5	-	Zea mays
SpHSP12.7	Unnamed__1	CGTGG	1414	5	+	Zea mays
SpHSP12.7	Unnamed__1	CGTGG	1953	5	-	Zea mays
SpHSP12.7	Unnamed__2	CCCCGG	1732	6	+	Zea mays
SpHSP12.7	chs-CMA1a	TTACTTAA	756	8	-	Daucus carota	part of a light responsive element
SpHSP12.7	Myb	TAACTG	17	6	+	Arabidopsis thaliana
SpHSP12.7	ARE	AAACCA	456	6	-	Zea mays	cis-acting regulatory element essential for the anaerobic induction
SpHSP12.7	ARE	AAACCA	682	6	+	Zea mays	cis-acting regulatory element essential for the anaerobic induction
SpHSP12.7	ARE	AAACCA	798	6	-	Zea mays	cis-acting regulatory element essential for the anaerobic induction
SpHSP12.7	ARE	AAACCA	930	6	+	Zea mays	cis-acting regulatory element essential for the anaerobic induction
SpHSP12.7	ARE	AAACCA	1661	6	+	Zea mays	cis-acting regulatory element essential for the anaerobic induction
SpHSP12.7	MSA-like	TCAAACGGT	994	9	-	Catharanthus roseus	cis-acting element involved in cell cycle regulation
SpHSP12.7	as-1	TGACG	716	5	+	Arabidopsis thaliana
SpHSP12.7	as-1	TGACG	1475	5	+	Arabidopsis thaliana
SpHSP12.7	as-1	TGACG	1956	5	-	Arabidopsis thaliana
SpHSP12.7	Myc	TCTCTTA	108	7	+	Arabidopsis thaliana
SpHSP12.7	DRE core	GCCGAC	1488	6	-	Arabidopsis thaliana
SpHSP12.7	Unnamed__4	CTCC	829	4	+	Petroselinum hortense
SpHSP12.7	Unnamed__4	CTCC	1102	4	+	Petroselinum hortense
SpHSP12.7	Unnamed__4	CTCC	1170	4	+	Petroselinum hortense
SpHSP12.7	Unnamed__4	CTCC	1207	4	+	Petroselinum hortense
SpHSP12.7	Unnamed__4	CTCC	1217	4	+	Petroselinum hortense
SpHSP12.7	Unnamed__4	CTCC	1239	4	+	Petroselinum hortense
SpHSP12.7	Unnamed__4	CTCC	1249	4	+	Petroselinum hortense
SpHSP12.7	Unnamed__4	CTCC	1252	4	+	Petroselinum hortense
SpHSP12.7	Unnamed__4	CTCC	1258	4	+	Petroselinum hortense
SpHSP12.7	Unnamed__4	CTCC	1328	4	+	Petroselinum hortense
SpHSP12.7	Unnamed__4	CTCC	1338	4	+	Petroselinum hortense
SpHSP12.7	Unnamed__4	CTCC	1511	4	-	Petroselinum hortense
SpHSP12.7	Unnamed__4	CTCC	1922	4	-	Petroselinum hortense
SpHSP12.7	H-box	CCTACCNNNNNNNCTNNNNA	620	9	-	Phaseolus vulgaris
SpHSP12.7	CCGTCC-box	CCGTCC	1594	6	+	Petroselinum hortense
SpHSP12.7	CCGTCC-box	CCGTCC	1840	6	+	Petroselinum hortense
SpHSP12.7	TATC-box	TATCCCA	166	7	-	Oryza sativa	cis-acting element involved in gibberellin-responsiveness
SpHSP12.7	TATC-box	TATCCCA	1668	7	+	Oryza sativa	cis-acting element involved in gibberellin-responsiveness
SpHSP12.7	GC-motif	CCCCCG	1375	6	+	Zea mays	enhancer-like element involved in anoxic specific inducibility
SpHSP12.7	ERE	ATTTTAAA	534	8	-	Nicotiana glutinos
SpHSP12.7	TCCC-motif	TCTCCCT	1920	7	-	Spinacia oleracea	part of a light responsive element
SpHSP12.7	CTAG-motif	ACTAGCAGAA	1347	9	-	Avena sativa
SpHSP12.7	MYC	CATTTG	316	6	+	Arabidopsis thaliana
SpHSP12.7	MYC	CAATTG	616	6	+	Arabidopsis thaliana
SpHSP12.7	MYC	CAATTG	1673	6	-	Arabidopsis thaliana
SpHSP12.7	MYC	CATGTG	1705	6	-	Arabidopsis thaliana
SpHSP12.7	MYC	CATTTG	1847	6	-	Arabidopsis thaliana
SpHSP12.7	P-box	CCTTTTG	588	7	+	Oryza sativa	gibberellin-responsive element
SpHSP12.7	MYB-like sequence	TAACCA	286	6	-	Arabidopsis thaliana
SpHSP12.7	ABRE3a	TACGTG	373	6	-	Zea mays
SpHSP12.7	ABRE3a	TACGTG	863	6	+	Zea mays
SpHSP12.7	ABRE3a	TACGTG	1003	6	+	Zea mays
SpHSP12.7	AC-I	(T/C)C(T/C)(C/T)ACC(T/C)ACC	1494	8.5	-	Phaseolus vulgaris
SpHSP12.7	CGTCA-motif	CGTCA	716	5	-	Hordeum vulgare	cis-acting regulatory element involved in the MeJA-responsiveness
SpHSP12.7	CGTCA-motif	CGTCA	1475	5	-	Hordeum vulgare	cis-acting regulatory element involved in the MeJA-responsiveness
SpHSP12.7	CGTCA-motif	CGTCA	1956	5	+	Hordeum vulgare	cis-acting regulatory element involved in the MeJA-responsiveness
SpHSP12.7	WRE3	CCACCT	1320	6	+	Pisum sativum
SpHSP12.7	Y-box	TGTGGAGGAGCA	1256	11	-	Lemna gibba	?
SpHSP12.7	A-box	CCGTCC	1594	6	+	Petroselinum crispum	cis-acting regulatory element
SpHSP12.7	A-box	CCGTCC	1840	6	+	Petroselinum crispum	cis-acting regulatory element
SpHSP12.7	MYB	CAACCA	267	6	+	Arabidopsis thaliana
SpHSP12.7	MYB	TAACCA	286	6	-	Arabidopsis thaliana
SpHSP12.7	MYB	CAACAG	1057	6	-	Arabidopsis thaliana
SpHSP12.7	MYB	CAACCA	1685	6	+	Arabidopsis thaliana
SpHSP12.7	O2-site	GATGACATGG	562	9	+	Zea mays	cis-acting regulatory element involved in zein metabolism regulation
SpHSP12.7	ABRE	ACGTG	373	5	-	Arabidopsis thaliana	cis-acting element involved in the abscisic acid responsiveness
SpHSP12.7	ABRE	ACGTG	741	5	-	Arabidopsis thaliana	cis-acting element involved in the abscisic acid responsiveness
SpHSP12.7	ABRE	TACGTGTC	863	8	+	Oryza sativa	cis-acting element involved in the abscisic acid responsiveness
SpHSP12.7	ABRE	ACGTG	864	5	+	Arabidopsis thaliana	cis-acting element involved in the abscisic acid responsiveness
SpHSP12.7	ABRE	ACGTG	1004	5	+	Arabidopsis thaliana	cis-acting element involved in the abscisic acid responsiveness
SpHSP12.7	ABRE	ACGTG	1028	5	-	Arabidopsis thaliana	cis-acting element involved in the abscisic acid responsiveness
SpHSP12.7	ABRE	ACGTG	1413	5	+	Arabidopsis thaliana	cis-acting element involved in the abscisic acid responsiveness
SpHSP12.7	ABRE	ACGTG	1954	5	-	Arabidopsis thaliana	cis-acting element involved in the abscisic acid responsiveness
SpHSP12.7	ABRE4	CACGTA	373	6	+	Zea mays
SpHSP12.7	ABRE4	CACGTA	863	6	-	Zea mays
SpHSP12.7	ABRE4	CACGTA	1003	6	-	Zea mays
SpHSP12.7	NON	CAACGGCCACG	1414	10	-	Nicotiana tabacum
SpHSP12.7	AT~ABRE	TACGTGTC	863	8	+	Arabidopsis thaliana
SpHSP12.7	Myb-binding site	CAACAG	1057	6	-	Nicotiana tabacum
SpHSP15.8	I-box	AAGATAAGGCT	105	10	+	Gossypium hirsutum	part of a light responsive element
SpHSP15.8	as-1	TGACG	702	5	+	Arabidopsis thaliana
SpHSP15.8	Myc	TCTCTTA	594	7	-	Arabidopsis thaliana
SpHSP15.8	TCT-motif	TCTTAC	593	6	-	Arabidopsis thaliana	part of a light responsive element
SpHSP15.8	ARE	AAACCA	1234	6	-	Zea mays	cis-acting regulatory element essential for the anaerobic induction
SpHSP15.8	Myb	CAACTG	18	6	-	Arabidopsis thaliana
SpHSP15.8	Myb	TAACTG	69	6	-	Arabidopsis thaliana
SpHSP15.8	Myb	CAACTG	478	6	-	Arabidopsis thaliana
SpHSP15.8	WUN-motif	TTATTACAT	709	9	+	Nicotiana glutinosa
SpHSP15.8	TCA-element	TCAGAAGAGG	158	9	+	Brassica oleracea	cis-acting element involved in salicylic acid responsiveness
SpHSP15.8	Unnamed__1	CGTGG	566	5	-	Zea mays
SpHSP15.8	CCGTCC motif	CCGTCC	263	6	-	Nicotiana tabacum
SpHSP15.8	CCGTCC motif	CCGTCC	1071	6	+	Nicotiana tabacum
SpHSP15.8	GT1-motif	GGTTAA	1789	6	-	Arabidopsis thaliana	light responsive element
SpHSP15.8	G-Box	CACGTT	857	6	-	Pisum sativum	cis-acting regulatory element involved in light responsiveness
SpHSP15.8	G-Box	CACGTT	1453	6	-	Pisum sativum	cis-acting regulatory element involved in light responsiveness
SpHSP15.8	TGACG-motif	TGACG	702	5	+	Hordeum vulgare	cis-acting regulatory element involved in the MeJA-responsiveness
SpHSP15.8	GARE-motif	TCTGTTG	173	7	+	Brassica oleracea	gibberellin-responsive element
SpHSP15.8	GARE-motif	TCTGTTG	1975	7	+	Brassica oleracea	gibberellin-responsive element
SpHSP15.8	LTR	CCGAAA	499	6	-	Hordeum vulgare	cis-acting element involved in low-temperature responsiveness
SpHSP15.8	CAAT-box	CAAT	11	4	-	Nicotiana glutinosa
SpHSP15.8	CAAT-box	CAAT	75	4	+	Nicotiana glutinosa
SpHSP15.8	CAAT-box	CAAAT	142	5	+	Pisum sativum	common cis-acting element in promoter and enhancer regions
SpHSP15.8	CAAT-box	CAAAT	195	5	+	Pisum sativum	common cis-acting element in promoter and enhancer regions
SpHSP15.8	CAAT-box	CAAT	492	4	-	Nicotiana glutinosa
SpHSP15.8	CAAT-box	CCAAT	614	5	+	Arabidopsis thaliana	common cis-acting element in promoter and enhancer regions
SpHSP15.8	CAAT-box	CAAT	615	4	+	Nicotiana glutinosa
SpHSP15.8	CAAT-box	CAAT	664	4	-	Nicotiana glutinosa
SpHSP15.8	CAAT-box	CAAT	700	4	-	Nicotiana glutinosa
SpHSP15.8	CAAT-box	CAAT	773	4	-	Nicotiana glutinosa
SpHSP15.8	CAAT-box	CCAAT	807	5	-	Arabidopsis thaliana	common cis-acting element in promoter and enhancer regions
SpHSP15.8	CAAT-box	CAAAT	820	5	-	Pisum sativum	common cis-acting element in promoter and enhancer regions
SpHSP15.8	CAAT-box	CAAAT	837	5	-	Pisum sativum	common cis-acting element in promoter and enhancer regions
SpHSP15.8	CAAT-box	CAAT	844	4	+	Nicotiana glutinosa
SpHSP15.8	CAAT-box	CCAAT	850	5	-	Arabidopsis thaliana	common cis-acting element in promoter and enhancer regions
SpHSP15.8	CAAT-box	CAAAT	863	5	+	Pisum sativum	common cis-acting element in promoter and enhancer regions
SpHSP15.8	CAAT-box	CAAT	866	4	-	Nicotiana glutinosa
SpHSP15.8	CAAT-box	CAAAT	894	5	+	Pisum sativum	common cis-acting element in promoter and enhancer regions
SpHSP15.8	CAAT-box	CAAAT	897	5	-	Pisum sativum	common cis-acting element in promoter and enhancer regions
SpHSP15.8	CAAT-box	CCAAT	1018	5	-	Arabidopsis thaliana	common cis-acting element in promoter and enhancer regions
SpHSP15.8	CAAT-box	CAAAT	1032	5	+	Pisum sativum	common cis-acting element in promoter and enhancer regions
SpHSP15.8	CAAT-box	CCCAATTT	1033	8	-	Arabidopsis thaliana	common cis-acting element in promoter and enhancer regions
SpHSP15.8	CAAT-box	CCAAT	1035	5	-	Arabidopsis thaliana	common cis-acting element in promoter and enhancer regions
SpHSP15.8	CAAT-box	CAAT	1056	4	+	Nicotiana glutinosa
SpHSP15.8	CAAT-box	CAAT	1094	4	+	Nicotiana glutinosa
SpHSP15.8	CAAT-box	CAAAT	1170	5	+	Pisum sativum	common cis-acting element in promoter and enhancer regions
SpHSP15.8	CAAT-box	CAAT	1213	4	+	Nicotiana glutinosa
SpHSP15.8	CAAT-box	CAAT	1231	4	+	Nicotiana glutinosa
SpHSP15.8	CAAT-box	TGCCAAC	1262	7	-	Petunia hybrida	common cis-acting element in promoter and enhancer regions
SpHSP15.8	CAAT-box	CAAT	1288	4	+	Nicotiana glutinosa
SpHSP15.8	CAAT-box	CAAT	1315	4	-	Nicotiana glutinosa
SpHSP15.8	CAAT-box	CAAT	1345	4	-	Nicotiana glutinosa
SpHSP15.8	CAAT-box	CAAT	1350	4	-	Nicotiana glutinosa
SpHSP15.8	CAAT-box	CAAAT	1374	5	-	Pisum sativum	common cis-acting element in promoter and enhancer regions
SpHSP15.8	CAAT-box	CAAAT	1434	5	+	Pisum sativum	common cis-acting element in promoter and enhancer regions
SpHSP15.8	CAAT-box	CAAT	1507	4	-	Nicotiana glutinosa
SpHSP15.8	CAAT-box	CAAT	1541	4	+	Nicotiana glutinosa
SpHSP15.8	CAAT-box	TGCCAAC	1617	7	+	Petunia hybrida	common cis-acting element in promoter and enhancer regions
SpHSP15.8	CAAT-box	CAAT	1630	4	+	Nicotiana glutinosa
SpHSP15.8	CAAT-box	CAAAT	1644	5	+	Pisum sativum	common cis-acting element in promoter and enhancer regions
SpHSP15.8	CAAT-box	CCAAT	1765	5	+	Arabidopsis thaliana	common cis-acting element in promoter and enhancer regions
SpHSP15.8	CAAT-box	CAAT	1766	4	+	Nicotiana glutinosa
SpHSP15.8	CAAT-box	CAAT	1919	4	-	Nicotiana glutinosa
SpHSP15.8	G-box	TAACACGTAG	509	9	-	Brassica oleracea	cis-acting regulatory element involved in light responsiveness
SpHSP15.8	G-box	TAACACGTAG	1524	9	+	Brassica oleracea	cis-acting regulatory element involved in light responsiveness
SpHSP15.8	G-box	TACGTG	1527	6	-	Arabidopsis thaliana	cis-acting regulatory element involved in light responsiveness
SpHSP15.8	STRE	AGGGG	950	5	+	Arabidopsis thaliana
SpHSP15.8	TGA-element	AACGAC	721	6	+	Brassica oleracea	auxin-responsive element
SpHSP15.8	TGA-element	AACGAC	1411	6	-	Brassica oleracea	auxin-responsive element
SpHSP15.8	TATA-box	ATATAA	180	6	+	Brassica oleracea	core promoter element around -30 of transcription start
SpHSP15.8	TATA-box	TATA	181	4	+	Arabidopsis thaliana	core promoter element around -30 of transcription start
SpHSP15.8	TATA-box	TACAAAA	1391	7	-	Oryza sativa	core promoter element around -30 of transcription start
SpHSP15.8	TATA-box	TATA	1476	4	-	Arabidopsis thaliana	core promoter element around -30 of transcription start
SpHSP15.8	TATA-box	ATATAT	1494	6	-	Brassica napus	core promoter element around -30 of transcription start
SpHSP15.8	TATA-box	TATA	1495	4	-	Arabidopsis thaliana	core promoter element around -30 of transcription start
SpHSP15.8	TATA-box	TATA	1517	4	-	Arabidopsis thaliana	core promoter element around -30 of transcription start
SpHSP15.8	TATA-box	ATTATA	1520	6	+	Brassica napus	core promoter element around -30 of transcription start
SpHSP15.8	TATA-box	TATAA	1521	5	-	Arabidopsis thaliana	core promoter element around -30 of transcription start
SpHSP15.8	TATA-box	TATA	1522	4	-	Arabidopsis thaliana	core promoter element around -30 of transcription start
SpHSP15.8	TATA-box	TATA	1555	4	-	Arabidopsis thaliana	core promoter element around -30 of transcription start
SpHSP15.8	TATA-box	ccTATAAAaa	1765	9	+	Arabidopsis thaliana	core promoter element around -30 of transcription start
SpHSP15.8	TATA-box	ccTATAAAaa	1844	9	+	Arabidopsis thaliana	core promoter element around -30 of transcription start
SpHSP15.8	TATA-box	TATA	1846	4	-	Arabidopsis thaliana	core promoter element around -30 of transcription start
SpHSP15.8	TATA-box	ATTATA	1926	6	+	Brassica napus	core promoter element around -30 of transcription start
SpHSP15.8	TATA-box	TATAA	1927	5	-	Arabidopsis thaliana	core promoter element around -30 of transcription start
SpHSP15.8	TATA-box	TATA	1928	4	-	Arabidopsis thaliana	core promoter element around -30 of transcription start
SpHSP15.8		motif_sequence	24	4	+	organism	short_function
SpHSP15.8		motif_sequence	104	4	-	organism	short_function
SpHSP15.8		motif_sequence	166	4	-	organism	short_function
SpHSP15.8		motif_sequence	245	4	-	organism	short_function
SpHSP15.8		motif_sequence	335	4	+	organism	short_function
SpHSP15.8		motif_sequence	371	4	-	organism	short_function
SpHSP15.8		motif_sequence	385	4	-	organism	short_function
SpHSP15.8		motif_sequence	389	4	+	organism	short_function
SpHSP15.8		motif_sequence	395	4	+	organism	short_function
SpHSP15.8		motif_sequence	557	4	-	organism	short_function
SpHSP15.8		motif_sequence	797	4	-	organism	short_function
SpHSP15.8		motif_sequence	824	4	-	organism	short_function
SpHSP15.8		motif_sequence	1128	4	+	organism	short_function
SpHSP15.8		motif_sequence	1215	4	+	organism	short_function
SpHSP15.8		motif_sequence	1225	4	-	organism	short_function
SpHSP15.8		motif_sequence	1386	4	-	organism	short_function
SpHSP15.8		motif_sequence	1666	4	-	organism	short_function
SpHSP15.8		motif_sequence	1922	4	-	organism	short_function
SpHSP15.8	Myb-binding site	CAACAG	174	6	-	Nicotiana tabacum
SpHSP15.8	Myb-binding site	CAACAG	675	6	-	Nicotiana tabacum
SpHSP15.8	Myb-binding site	CAACAG	1976	6	-	Nicotiana tabacum
SpHSP15.8	O2-site	GATGACATGG	991	10	-	Zea mays	cis-acting regulatory element involved in zein metabolism regulation
SpHSP15.8	ABRE	ACGTG	858	5	+	Arabidopsis thaliana	cis-acting element involved in the abscisic acid responsiveness
SpHSP15.8	ABRE	ACGTG	1454	5	+	Arabidopsis thaliana	cis-acting element involved in the abscisic acid responsiveness
SpHSP15.8	ABRE	ACGTG	1527	5	-	Arabidopsis thaliana	cis-acting element involved in the abscisic acid responsiveness
SpHSP15.8	ABRE4	CACGTA	1527	6	+	Zea mays
SpHSP15.8	CCAAT-box	CAACGG	120	6	+	Hordeum vulgare	MYBHv1 binding site
SpHSP15.8	CAT-box	GCCACT	30	6	-	Arabidopsis thaliana	cis-acting regulatory element related to meristem expression
SpHSP15.8	CAT-box	GCCACT	1830	6	+	Arabidopsis thaliana	cis-acting regulatory element related to meristem expression
SpHSP15.8	MYB	CAACCA	138	6	+	Arabidopsis thaliana
SpHSP15.8	MYB	CAACAG	174	6	-	Arabidopsis thaliana
SpHSP15.8	MYB	CAACCA	628	6	-	Arabidopsis thaliana
SpHSP15.8	MYB	CAACAG	675	6	-	Arabidopsis thaliana
SpHSP15.8	MYB	CAACCA	1267	6	+	Arabidopsis thaliana
SpHSP15.8	MYB	CAACCA	1855	6	+	Arabidopsis thaliana
SpHSP15.8	MYB	CAACCA	1859	6	+	Arabidopsis thaliana
SpHSP15.8	MYB	CAACAG	1976	6	-	Arabidopsis thaliana
SpHSP15.8	WRE3	CCACCT	86	6	+	Pisum sativum
SpHSP15.8	WRE3	CCACCT	1862	6	+	Pisum sativum
SpHSP15.8	Y-box	TGTGGAGGAGCA	462	11	+	Lemna gibba	?
SpHSP15.8	A-box	CCGTCC	263	6	-	Petroselinum crispum	cis-acting regulatory element
SpHSP15.8	A-box	CCGTCC	1071	6	+	Petroselinum crispum	cis-acting regulatory element
SpHSP15.8	TCCC-motif	TCTCCCT	795	7	-	Spinacia oleracea	part of a light responsive element
SpHSP15.8	TCCC-motif	TCTCCCT	1875	7	+	Spinacia oleracea	part of a light responsive element
SpHSP15.8	MYC	CATTTG	195	6	-	Arabidopsis thaliana
SpHSP15.8	MYC	CATGTG	334	6	+	Arabidopsis thaliana
SpHSP15.8	MYC	CATGTG	460	6	+	Arabidopsis thaliana
SpHSP15.8	MYC	CATTTG	819	6	+	Arabidopsis thaliana
SpHSP15.8	MYC	CATTTG	836	6	+	Arabidopsis thaliana
SpHSP15.8	ABRE3a	TACGTG	1527	6	-	Zea mays
SpHSP15.8	AC-I	(T/C)C(T/C)(C/T)ACC(T/C)ACC	80	8.5	+	Phaseolus vulgaris
SpHSP15.8	AC-I	(T/C)C(T/C)(C/T)ACC(T/C)ACC	974	9	+	Phaseolus vulgaris
SpHSP15.8	MYB recognition site	CCGTTG	120	6	-	Arabidopsis thaliana
SpHSP15.8	CGTCA-motif	CGTCA	702	5	-	Hordeum vulgare	cis-acting regulatory element involved in the MeJA-responsiveness
SpHSP15.8	ATC-motif	AGCTATCCA	1020	9	-	Arabidopsis thaliana	part of a conserved DNA module involved in light responsiveness
SpHSP15.8	F-box	CTATTCTCATT	484	10	+	Lycopersicon esculentum
SpHSP15.8	MBS	CAACTG	18	6	-	Arabidopsis thaliana	MYB binding site involved in drought-inducibility
SpHSP15.8	MBS	CAACTG	478	6	-	Arabidopsis thaliana	MYB binding site involved in drought-inducibility
SpHSP15.8	Unnamed__4	CTCC	166	4	-	Petroselinum hortense
SpHSP15.8	Unnamed__4	CTCC	465	4	-	Petroselinum hortense
SpHSP15.8	Unnamed__4	CTCC	468	4	-	Petroselinum hortense
SpHSP15.8	Unnamed__4	CTCC	542	4	-	Petroselinum hortense
SpHSP15.8	Unnamed__4	CTCC	766	4	-	Petroselinum hortense
SpHSP15.8	Unnamed__4	CTCC	797	4	-	Petroselinum hortense
SpHSP15.8	Unnamed__4	CTCC	964	4	-	Petroselinum hortense
SpHSP15.8	Unnamed__4	CTCC	973	4	+	Petroselinum hortense
SpHSP15.8	Unnamed__4	CTCC	984	4	+	Petroselinum hortense
SpHSP15.8	Unnamed__4	CTCC	1043	4	-	Petroselinum hortense
SpHSP15.8	Unnamed__4	CTCC	1167	4	+	Petroselinum hortense
SpHSP15.8	Unnamed__4	CTCC	1247	4	-	Petroselinum hortense
SpHSP15.8	Unnamed__4	CTCC	1876	4	+	Petroselinum hortense
SpHSP15.8	Unnamed__4	CTCC	1892	4	+	Petroselinum hortense
SpHSP15.8	AAGAA-motif	GAAAGAA	229	7	+	Avena sativa
SpHSP15.8	AAGAA-motif	GAAAGAA	316	7	+	Avena sativa
SpHSP15.8	TCA	TCATCTTCAT	387	9	+	Pisum sativum
SpHSP15.8	CCGTCC-box	CCGTCC	263	6	-	Petroselinum hortense
SpHSP15.8	CCGTCC-box	CCGTCC	1071	6	+	Petroselinum hortense
SpHSP16.0A	as-1	TGACG	117	5	-	Arabidopsis thaliana
SpHSP16.0A	as-1	TGACG	842	5	-	Arabidopsis thaliana
SpHSP16.0A	as-1	TGACG	1227	5	+	Arabidopsis thaliana
SpHSP16.0A	as-1	TGACG	1321	5	+	Arabidopsis thaliana
SpHSP16.0A	ABRE	ACGTG	238	5	+	Arabidopsis thaliana	cis-acting element involved in the abscisic acid responsiveness
SpHSP16.0A	ABRE	CACGTG	845	6	+	Arabidopsis thaliana	cis-acting element involved in the abscisic acid responsiveness
SpHSP16.0A	ABRE	ACGTG	846	5	+	Arabidopsis thaliana	cis-acting element involved in the abscisic acid responsiveness
SpHSP16.0A	ABRE	CACGTG	854	6	+	Arabidopsis thaliana	cis-acting element involved in the abscisic acid responsiveness
SpHSP16.0A	ABRE	ACGTG	855	5	+	Arabidopsis thaliana	cis-acting element involved in the abscisic acid responsiveness
SpHSP16.0A	ABRE	ACGTG	1699	5	-	Arabidopsis thaliana	cis-acting element involved in the abscisic acid responsiveness
SpHSP16.0A	ABRE	ACGTG	1767	5	-	Arabidopsis thaliana	cis-acting element involved in the abscisic acid responsiveness
SpHSP16.0A	ABRE4	CACGTA	1699	6	+	Zea mays
SpHSP16.0A	ABRE4	CACGTA	1767	6	+	Zea mays
SpHSP16.0A	Myc	TCTCTTA	1502	7	-	Arabidopsis thaliana
SpHSP16.0A	O2-site	GATGATGTGG	1472	9	+	Zea mays	cis-acting regulatory element involved in zein metabolism regulation
SpHSP16.0A	MRE	AACCTAA	310	7	+	Petroselinum crispum	MYB binding site involved in light responsiveness
SpHSP16.0A	I-box	cCATATCCAAT	217	10	-	Flaveria trinervia	part of a light responsive element
SpHSP16.0A	Myb-binding site	CAACAG	153	6	-	Nicotiana tabacum
SpHSP16.0A	Myb-binding site	CAACAG	445	6	+	Nicotiana tabacum
SpHSP16.0A	A-box	CCGTCC	1089	6	-	Petroselinum crispum	cis-acting regulatory element
SpHSP16.0A	Unnamed__1	CGTGG	73	5	-	Zea mays
SpHSP16.0A	Unnamed__1	CGTGG	239	5	+	Zea mays
SpHSP16.0A	Unnamed__1	CGTGG	856	5	+	Zea mays
SpHSP16.0A	3-AF1 binding site	TAAGAGAGGAA	1502	10	+	Solanum tuberosum	light responsive element
SpHSP16.0A	GTGGC-motif	CATCGTGTGGC	486	10	-	Arabidopsis thaliana	part of a light responsive element
SpHSP16.0A	circadian	CAAAGATATC	1983	9	-	Lycopersicon esculentum	cis-acting regulatory element involved in circadian control
SpHSP16.0A	MYB	CAACAG	153	6	-	Arabidopsis thaliana
SpHSP16.0A	MYB	CAACCA	241	6	-	Arabidopsis thaliana
SpHSP16.0A	MYB	CAACAG	445	6	+	Arabidopsis thaliana
SpHSP16.0A	MYB	CAACCA	723	6	+	Arabidopsis thaliana
SpHSP16.0A	ARE	AAACCA	1951	6	-	Zea mays	cis-acting regulatory element essential for the anaerobic induction
SpHSP16.0A	Myb	CAACTG	536	6	-	Arabidopsis thaliana
SpHSP16.0A	Myb	TAACTG	1129	6	+	Arabidopsis thaliana
SpHSP16.0A	Myb	TAACTG	1484	6	+	Arabidopsis thaliana
SpHSP16.0A	Myb	TAACTG	1600	6	+	Arabidopsis thaliana
SpHSP16.0A	AT~TATA-box	TATATA	359	6	+	Arabidopsis thaliana
SpHSP16.0A	LTR	CCGAAA	481	6	-	Hordeum vulgare	cis-acting element involved in low-temperature responsiveness
SpHSP16.0A	G-Box	CACGTT	237	6	-	Pisum sativum	cis-acting regulatory element involved in light responsiveness
SpHSP16.0A	G-Box	CACGTG	845	6	+	Pisum sativum	cis-acting regulatory element involved in light responsiveness
SpHSP16.0A	G-Box	CACGTG	854	6	+	Pisum sativum	cis-acting regulatory element involved in light responsiveness
SpHSP16.0A	GT1-motif	GGTTAA	544	6	-	Arabidopsis thaliana	light responsive element
SpHSP16.0A	TGACG-motif	TGACG	117	5	-	Hordeum vulgare	cis-acting regulatory element involved in the MeJA-responsiveness
SpHSP16.0A	TGACG-motif	TGACG	842	5	-	Hordeum vulgare	cis-acting regulatory element involved in the MeJA-responsiveness
SpHSP16.0A	TGACG-motif	TGACG	1227	5	+	Hordeum vulgare	cis-acting regulatory element involved in the MeJA-responsiveness
SpHSP16.0A	TGACG-motif	TGACG	1321	5	+	Hordeum vulgare	cis-acting regulatory element involved in the MeJA-responsiveness
SpHSP16.0A	CGTCA-motif	CGTCA	117	5	+	Hordeum vulgare	cis-acting regulatory element involved in the MeJA-responsiveness
SpHSP16.0A	CGTCA-motif	CGTCA	842	5	+	Hordeum vulgare	cis-acting regulatory element involved in the MeJA-responsiveness
SpHSP16.0A	CGTCA-motif	CGTCA	1227	5	-	Hordeum vulgare	cis-acting regulatory element involved in the MeJA-responsiveness
SpHSP16.0A	CGTCA-motif	CGTCA	1321	5	-	Hordeum vulgare	cis-acting regulatory element involved in the MeJA-responsiveness
SpHSP16.0A	ABRE3a	TACGTG	1699	6	-	Zea mays
SpHSP16.0A	ABRE3a	TACGTG	1767	6	-	Zea mays
SpHSP16.0A	MYC	CATTTG	921	6	+	Arabidopsis thaliana
SpHSP16.0A	MYC	CAATTG	1251	6	-	Arabidopsis thaliana
SpHSP16.0A	CCGTCC motif	CCGTCC	1089	6	-	Nicotiana tabacum
SpHSP16.0A	AAGAA-motif	gGTAAAGAAA	1116	9	+	Avena sativa
SpHSP16.0A		motif_sequence	371	4	+	organism	short_function
SpHSP16.0A		motif_sequence	496	4	-	organism	short_function
SpHSP16.0A		motif_sequence	588	4	+	organism	short_function
SpHSP16.0A		motif_sequence	636	4	-	organism	short_function
SpHSP16.0A		motif_sequence	644	4	+	organism	short_function
SpHSP16.0A		motif_sequence	659	4	-	organism	short_function
SpHSP16.0A		motif_sequence	883	4	+	organism	short_function
SpHSP16.0A		motif_sequence	907	4	+	organism	short_function
SpHSP16.0A		motif_sequence	1193	4	+	organism	short_function
SpHSP16.0A		motif_sequence	1222	4	-	organism	short_function
SpHSP16.0A		motif_sequence	1373	4	+	organism	short_function
SpHSP16.0A		motif_sequence	1519	4	-	organism	short_function
SpHSP16.0A		motif_sequence	1526	4	+	organism	short_function
SpHSP16.0A		motif_sequence	1842	4	-	organism	short_function
SpHSP16.0A		motif_sequence	1876	4	+	organism	short_function
SpHSP16.0A		motif_sequence	1967	4	+	organism	short_function
SpHSP16.0A	CCGTCC-box	CCGTCC	1089	6	-	Petroselinum hortense
SpHSP16.0A	Unnamed__4	CTCC	36	4	+	Petroselinum hortense
SpHSP16.0A	Unnamed__4	CTCC	52	4	+	Petroselinum hortense
SpHSP16.0A	Unnamed__4	CTCC	440	4	+	Petroselinum hortense
SpHSP16.0A	Unnamed__4	CTCC	521	4	+	Petroselinum hortense
SpHSP16.0A	Unnamed__4	CTCC	749	4	-	Petroselinum hortense
SpHSP16.0A	Unnamed__4	CTCC	792	4	-	Petroselinum hortense
SpHSP16.0A	Unnamed__4	CTCC	804	4	-	Petroselinum hortense
SpHSP16.0A	Unnamed__4	CTCC	809	4	-	Petroselinum hortense
SpHSP16.0A	Unnamed__4	CTCC	830	4	-	Petroselinum hortense
SpHSP16.0A	Unnamed__4	CTCC	866	4	-	Petroselinum hortense
SpHSP16.0A	Unnamed__4	CTCC	869	4	-	Petroselinum hortense
SpHSP16.0A	Unnamed__4	CTCC	876	4	-	Petroselinum hortense
SpHSP16.0A	Unnamed__4	CTCC	888	4	+	Petroselinum hortense
SpHSP16.0A	Unnamed__4	CTCC	909	4	+	Petroselinum hortense
SpHSP16.0A	Unnamed__4	CTCC	912	4	+	Petroselinum hortense
SpHSP16.0A	Unnamed__4	CTCC	926	4	-	Petroselinum hortense
SpHSP16.0A	Unnamed__4	CTCC	1183	4	-	Petroselinum hortense
SpHSP16.0A	Unnamed__4	CTCC	1222	4	-	Petroselinum hortense
SpHSP16.0A	Unnamed__4	CTCC	1238	4	-	Petroselinum hortense
SpHSP16.0A	Unnamed__4	CTCC	1509	4	-	Petroselinum hortense
SpHSP16.0A	Unnamed__4	CTCC	1519	4	-	Petroselinum hortense
SpHSP16.0A	Unnamed__4	CTCC	1528	4	+	Petroselinum hortense
SpHSP16.0A	Unnamed__4	CTCC	1878	4	+	Petroselinum hortense
SpHSP16.0A	Unnamed__4	CTCC	1912	4	+	Petroselinum hortense
SpHSP16.0A	Unnamed__4	CTCC	1992	4	-	Petroselinum hortense
SpHSP16.0A	Sp1	GGGCGG	872	6	+	Oryza sativa	light responsive element
SpHSP16.0A	TATA-box	TACAAAA	21	7	-	Oryza sativa	core promoter element around -30 of transcription start
SpHSP16.0A	TATA-box	TATACA	24	6	-	Helianthus annuus	core promoter element around -30 of transcription start
SpHSP16.0A	TATA-box	TATA	26	4	+	Arabidopsis thaliana	core promoter element around -30 of transcription start
SpHSP16.0A	TATA-box	TATA	110	4	+	Arabidopsis thaliana	core promoter element around -30 of transcription start
SpHSP16.0A	TATA-box	TATA	162	4	+	Arabidopsis thaliana	core promoter element around -30 of transcription start
SpHSP16.0A	TATA-box	ATATAT	358	6	+	Brassica napus	core promoter element around -30 of transcription start
SpHSP16.0A	TATA-box	TATATA	359	6	+	Arabidopsis thaliana	core promoter element around -30 of transcription start
SpHSP16.0A	TATA-box	TATA	361	4	+	Arabidopsis thaliana	core promoter element around -30 of transcription start
SpHSP16.0A	TATA-box	TACAAAA	394	7	+	Oryza sativa	core promoter element around -30 of transcription start
SpHSP16.0A	TATA-box	TATA	623	4	+	Arabidopsis thaliana	core promoter element around -30 of transcription start
SpHSP16.0A	TATA-box	TATA	736	4	+	Arabidopsis thaliana	core promoter element around -30 of transcription start
SpHSP16.0A	TATA-box	ATTATA	1394	6	+	Brassica napus	core promoter element around -30 of transcription start
SpHSP16.0A	TATA-box	TATAA	1395	5	-	Arabidopsis thaliana	core promoter element around -30 of transcription start
SpHSP16.0A	TATA-box	TATA	1396	4	-	Arabidopsis thaliana	core promoter element around -30 of transcription start
SpHSP16.0A	TATA-box	ccTATAAAaa	1448	9	+	Arabidopsis thaliana	core promoter element around -30 of transcription start
SpHSP16.0A	TATA-box	TATA	1450	4	-	Arabidopsis thaliana	core promoter element around -30 of transcription start
SpHSP16.0A	TATA-box	ATATAA	1463	6	+	Brassica oleracea	core promoter element around -30 of transcription start
SpHSP16.0A	TATA-box	TATA	1464	4	-	Arabidopsis thaliana	core promoter element around -30 of transcription start
SpHSP16.0A	TATA-box	TATTTAAA	1594	8	-	Arabidopsis thaliana	core promoter element around -30 of transcription start
SpHSP16.0A	TATA-box	TATTTAAA	1677	8	-	Arabidopsis thaliana	core promoter element around -30 of transcription start
SpHSP16.0A	TATA-box	ccTATAAAaa	1688	10	+	Arabidopsis thaliana	core promoter element around -30 of transcription start
SpHSP16.0A	TATA-box	TATA	1690	4	-	Arabidopsis thaliana	core promoter element around -30 of transcription start
SpHSP16.0A	TATA-box	TATAAAA	1980	7	-	Pisum sativum	core promoter element around -30 of transcription start
SpHSP16.0A	TATA-box	TATAAA	1981	6	-	Helianthus annuus	core promoter element around -30 of transcription start
SpHSP16.0A	TATA-box	TATAA	1982	5	-	Arabidopsis thaliana	core promoter element around -30 of transcription start
SpHSP16.0A	TATA-box	TATA	1983	4	-	Arabidopsis thaliana	core promoter element around -30 of transcription start
SpHSP16.0A	MBS	CAACTG	536	6	-	Arabidopsis thaliana	MYB binding site involved in drought-inducibility
SpHSP16.0A	STRE	AGGGG	1401	5	-	Arabidopsis thaliana
SpHSP16.0A	STRE	AGGGG	1516	5	+	Arabidopsis thaliana
SpHSP16.0A	STRE	AGGGG	1892	5	-	Arabidopsis thaliana
SpHSP16.0A	TGA-element	AACGAC	1565	6	-	Brassica oleracea	auxin-responsive element
SpHSP16.0A	Box 4	ATTAAT	1459	6	-	Petroselinum crispum	part of a conserved DNA module involved in light responsiveness
SpHSP16.0A	G-box	CACGTG	845	6	+	Arabidopsis thaliana	cis-acting regulatory element involved in light responsiveness
SpHSP16.0A	G-box	GCCACGTGGA	852	9	+	Arabidopsis thaliana	cis-acting regulatory element involved in light responsiveness
SpHSP16.0A	G-box	CACGTG	854	6	+	Arabidopsis thaliana	cis-acting regulatory element involved in light responsiveness
SpHSP16.0A	G-box	TACGTG	1699	6	-	Arabidopsis thaliana	cis-acting regulatory element involved in light responsiveness
SpHSP16.0A	G-box	TACGTG	1767	6	-	Arabidopsis thaliana	cis-acting regulatory element involved in light responsiveness
SpHSP16.0A	CAAT-box	CCAAT	55	5	+	Arabidopsis thaliana	common cis-acting element in promoter and enhancer regions
SpHSP16.0A	CAAT-box	CAAT	56	4	+	Nicotiana glutinosa
SpHSP16.0A	CAAT-box	CAAAT	78	5	+	Pisum sativum	common cis-acting element in promoter and enhancer regions
SpHSP16.0A	CAAT-box	CAAT	89	4	+	Nicotiana glutinosa
SpHSP16.0A	CAAT-box	CAAT	178	4	+	Nicotiana glutinosa
SpHSP16.0A	CAAT-box	CAAT	183	4	+	Nicotiana glutinosa
SpHSP16.0A	CAAT-box	CAAT	203	4	-	Nicotiana glutinosa
SpHSP16.0A	CAAT-box	CCAAT	217	5	-	Arabidopsis thaliana	common cis-acting element in promoter and enhancer regions
SpHSP16.0A	CAAT-box	CAAT	224	4	-	Nicotiana glutinosa
SpHSP16.0A	CAAT-box	CAAT	251	4	-	Nicotiana glutinosa
SpHSP16.0A	CAAT-box	CAAAT	300	5	+	Pisum sativum	common cis-acting element in promoter and enhancer regions
SpHSP16.0A	CAAT-box	CAAT	335	4	+	Nicotiana glutinosa
SpHSP16.0A	CAAT-box	CAAAT	355	5	+	Pisum sativum	common cis-acting element in promoter and enhancer regions
SpHSP16.0A	CAAT-box	CAAAT	404	5	+	Pisum sativum	common cis-acting element in promoter and enhancer regions
SpHSP16.0A	CAAT-box	CAAT	459	4	+	Nicotiana glutinosa
SpHSP16.0A	CAAT-box	CAAT	563	4	+	Nicotiana glutinosa
SpHSP16.0A	CAAT-box	CAAT	598	4	+	Nicotiana glutinosa
SpHSP16.0A	CAAT-box	CAAT	655	4	+	Nicotiana glutinosa
SpHSP16.0A	CAAT-box	CAAT	666	4	-	Nicotiana glutinosa
SpHSP16.0A	CAAT-box	CAAT	670	4	-	Nicotiana glutinosa
SpHSP16.0A	CAAT-box	CAAT	674	4	-	Nicotiana glutinosa
SpHSP16.0A	CAAT-box	CAAT	680	4	+	Nicotiana glutinosa
SpHSP16.0A	CAAT-box	CAAAT	687	5	+	Pisum sativum	common cis-acting element in promoter and enhancer regions
SpHSP16.0A	CAAT-box	CCAAT	696	5	+	Arabidopsis thaliana	common cis-acting element in promoter and enhancer regions
SpHSP16.0A	CAAT-box	CAAT	697	4	+	Nicotiana glutinosa
SpHSP16.0A	CAAT-box	CAAT	702	4	+	Nicotiana glutinosa
SpHSP16.0A	CAAT-box	CAAAT	922	5	-	Pisum sativum	common cis-acting element in promoter and enhancer regions
SpHSP16.0A	CAAT-box	CAAT	1054	4	-	Nicotiana glutinosa
SpHSP16.0A	CAAT-box	CAAAT	1083	5	+	Pisum sativum	common cis-acting element in promoter and enhancer regions
SpHSP16.0A	CAAT-box	CCAAT	1250	5	+	Arabidopsis thaliana	common cis-acting element in promoter and enhancer regions
SpHSP16.0A	CAAT-box	CAAT	1251	4	+	Nicotiana glutinosa
SpHSP16.0A	CAAT-box	CCAAT	1253	5	-	Arabidopsis thaliana	common cis-acting element in promoter and enhancer regions
SpHSP16.0A	CAAT-box	CCAAT	1268	5	+	Arabidopsis thaliana	common cis-acting element in promoter and enhancer regions
SpHSP16.0A	CAAT-box	CAAT	1269	4	+	Nicotiana glutinosa
SpHSP16.0A	CAAT-box	CAAAT	1355	5	-	Pisum sativum	common cis-acting element in promoter and enhancer regions
SpHSP16.0A	CAAT-box	CAAAT	1382	5	-	Pisum sativum	common cis-acting element in promoter and enhancer regions
SpHSP16.0A	CAAT-box	CAAAT	1498	5	+	Pisum sativum	common cis-acting element in promoter and enhancer regions
SpHSP16.0A	CAAT-box	CAAT	1638	4	+	Nicotiana glutinosa
SpHSP16.0A	CAAT-box	CAAT	1652	4	-	Nicotiana glutinosa
SpHSP16.0A	CAAT-box	CAAAT	1786	5	+	Pisum sativum	common cis-acting element in promoter and enhancer regions
SpHSP16.0A	CAAT-box	CAAAT	1856	5	+	Pisum sativum	common cis-acting element in promoter and enhancer regions
SpHSP16.0A	CAAT-box	CCAAT	1859	5	-	Arabidopsis thaliana	common cis-acting element in promoter and enhancer regions
SpHSP16.0A	CAAT-box	CAAAT	1901	5	+	Pisum sativum	common cis-acting element in promoter and enhancer regions
SpHSP16.0A	CAAT-box	CCAAT	1914	5	+	Arabidopsis thaliana	common cis-acting element in promoter and enhancer regions
SpHSP16.0A	CAAT-box	CAAT	1915	4	+	Nicotiana glutinosa
SpHSP16.0A	CAAT-box	CAAAT	1930	5	-	Pisum sativum	common cis-acting element in promoter and enhancer regions
SpHSP16.0B	AAGAA-motif	GAAAGAA	525	7	-	Avena sativa
SpHSP16.0B		motif_sequence	250	4	+	organism	short_function
SpHSP16.0B		motif_sequence	375	4	+	organism	short_function
SpHSP16.0B		motif_sequence	440	4	+	organism	short_function
SpHSP16.0B		motif_sequence	452	4	-	organism	short_function
SpHSP16.0B		motif_sequence	785	4	+	organism	short_function
SpHSP16.0B		motif_sequence	992	4	-	organism	short_function
SpHSP16.0B		motif_sequence	1012	4	-	organism	short_function
SpHSP16.0B		motif_sequence	1039	4	-	organism	short_function
SpHSP16.0B		motif_sequence	1067	4	-	organism	short_function
SpHSP16.0B		motif_sequence	1073	4	-	organism	short_function
SpHSP16.0B		motif_sequence	1181	4	-	organism	short_function
SpHSP16.0B		motif_sequence	1223	4	+	organism	short_function
SpHSP16.0B		motif_sequence	1231	4	+	organism	short_function
SpHSP16.0B		motif_sequence	1876	4	+	organism	short_function
SpHSP16.0B		motif_sequence	1967	4	+	organism	short_function
SpHSP16.0B	CCGTCC-box	CCGTCC	326	6	-	Petroselinum hortense
SpHSP16.0B	TCA	TCATCTTCAT	1065	9	-	Pisum sativum
SpHSP16.0B	TCA	TCATCTTCAT	1071	9	-	Pisum sativum
SpHSP16.0B	Unnamed__4	CTCC	330	4	-	Petroselinum hortense
SpHSP16.0B	Unnamed__4	CTCC	472	4	-	Petroselinum hortense
SpHSP16.0B	Unnamed__4	CTCC	558	4	-	Petroselinum hortense
SpHSP16.0B	Unnamed__4	CTCC	572	4	+	Petroselinum hortense
SpHSP16.0B	Unnamed__4	CTCC	741	4	+	Petroselinum hortense
SpHSP16.0B	Unnamed__4	CTCC	924	4	+	Petroselinum hortense
SpHSP16.0B	Unnamed__4	CTCC	1012	4	-	Petroselinum hortense
SpHSP16.0B	Unnamed__4	CTCC	1018	4	-	Petroselinum hortense
SpHSP16.0B	Unnamed__4	CTCC	1035	4	-	Petroselinum hortense
SpHSP16.0B	Unnamed__4	CTCC	1225	4	+	Petroselinum hortense
SpHSP16.0B	Unnamed__4	CTCC	1465	4	-	Petroselinum hortense
SpHSP16.0B	Unnamed__4	CTCC	1844	4	-	Petroselinum hortense
SpHSP16.0B	Unnamed__4	CTCC	1878	4	+	Petroselinum hortense
SpHSP16.0B	Unnamed__4	CTCC	1912	4	+	Petroselinum hortense
SpHSP16.0B	Unnamed__4	CTCC	1992	4	-	Petroselinum hortense
SpHSP16.0B	TATA-box	TATAAAA	120	7	-	Pisum sativum	core promoter element around -30 of transcription start
SpHSP16.0B	TATA-box	TATAAA	121	6	-	Helianthus annuus	core promoter element around -30 of transcription start
SpHSP16.0B	TATA-box	TATAA	122	5	-	Arabidopsis thaliana	core promoter element around -30 of transcription start
SpHSP16.0B	TATA-box	TATA	123	4	+	Arabidopsis thaliana	core promoter element around -30 of transcription start
SpHSP16.0B	TATA-box	ATTATA	204	6	+	Brassica napus	core promoter element around -30 of transcription start
SpHSP16.0B	TATA-box	TATAA	205	5	-	Arabidopsis thaliana	core promoter element around -30 of transcription start
SpHSP16.0B	TATA-box	TATA	206	4	+	Arabidopsis thaliana	core promoter element around -30 of transcription start
SpHSP16.0B	TATA-box	TATA	425	4	+	Arabidopsis thaliana	core promoter element around -30 of transcription start
SpHSP16.0B	TATA-box	TATAA	594	5	-	Arabidopsis thaliana	core promoter element around -30 of transcription start
SpHSP16.0B	TATA-box	TATA	595	4	+	Arabidopsis thaliana	core promoter element around -30 of transcription start
SpHSP16.0B	TATA-box	ATATAA	749	6	+	Brassica oleracea	core promoter element around -30 of transcription start
SpHSP16.0B	TATA-box	TATA	750	4	+	Arabidopsis thaliana	core promoter element around -30 of transcription start
SpHSP16.0B	TATA-box	TACAAAA	773	7	+	Oryza sativa	core promoter element around -30 of transcription start
SpHSP16.0B	TATA-box	TATA	833	4	+	Arabidopsis thaliana	core promoter element around -30 of transcription start
SpHSP16.0B	TATA-box	TACAAAA	988	7	-	Oryza sativa	core promoter element around -30 of transcription start
SpHSP16.0B	TATA-box	ATATAA	1276	6	+	Brassica oleracea	core promoter element around -30 of transcription start
SpHSP16.0B	TATA-box	TATA	1277	4	-	Arabidopsis thaliana	core promoter element around -30 of transcription start
SpHSP16.0B	TATA-box	TATTTAAA	1380	8	+	Arabidopsis thaliana	core promoter element around -30 of transcription start
SpHSP16.0B	TATA-box	TATA	1469	4	-	Arabidopsis thaliana	core promoter element around -30 of transcription start
SpHSP16.0B	TATA-box	TACAAAA	1477	7	-	Oryza sativa	core promoter element around -30 of transcription start
SpHSP16.0B	TATA-box	TATACA	1480	6	-	Helianthus annuus	core promoter element around -30 of transcription start
SpHSP16.0B	TATA-box	TATATA	1482	6	-	Arabidopsis thaliana	core promoter element around -30 of transcription start
SpHSP16.0B	TATA-box	ATATAT	1483	6	-	Brassica napus	core promoter element around -30 of transcription start
SpHSP16.0B	TATA-box	TATATA	1484	6	-	Arabidopsis thaliana	core promoter element around -30 of transcription start
SpHSP16.0B	TATA-box	ATATAT	1485	6	-	Brassica napus	core promoter element around -30 of transcription start
SpHSP16.0B	TATA-box	TATA	1486	4	-	Arabidopsis thaliana	core promoter element around -30 of transcription start
SpHSP16.0B	TATA-box	TACAAAA	1508	7	-	Oryza sativa	core promoter element around -30 of transcription start
SpHSP16.0B	TATA-box	TATACA	1511	6	-	Helianthus annuus	core promoter element around -30 of transcription start
SpHSP16.0B	TATA-box	TATATA	1513	6	-	Arabidopsis thaliana	core promoter element around -30 of transcription start
SpHSP16.0B	TATA-box	ATATAA	1514	6	+	Brassica oleracea	core promoter element around -30 of transcription start
SpHSP16.0B	TATA-box	TATA	1515	4	-	Arabidopsis thaliana	core promoter element around -30 of transcription start
SpHSP16.0B	TATA-box	ATATAT	1527	6	-	Brassica napus	core promoter element around -30 of transcription start
SpHSP16.0B	TATA-box	TATA	1528	4	-	Arabidopsis thaliana	core promoter element around -30 of transcription start
SpHSP16.0B	TATA-box	ATATAT	1770	6	-	Brassica napus	core promoter element around -30 of transcription start
SpHSP16.0B	TATA-box	TATA	1771	4	-	Arabidopsis thaliana	core promoter element around -30 of transcription start
SpHSP16.0B	TATA-box	TATAAAA	1980	7	-	Pisum sativum	core promoter element around -30 of transcription start
SpHSP16.0B	TATA-box	TATAAA	1981	6	-	Helianthus annuus	core promoter element around -30 of transcription start
SpHSP16.0B	TATA-box	TATAA	1982	5	-	Arabidopsis thaliana	core promoter element around -30 of transcription start
SpHSP16.0B	TATA-box	TATA	1983	4	-	Arabidopsis thaliana	core promoter element around -30 of transcription start
SpHSP16.0B	TGA-element	AACGAC	1591	6	-	Brassica oleracea	auxin-responsive element
SpHSP16.0B	STRE	AGGGG	1892	5	-	Arabidopsis thaliana
SpHSP16.0B	G-box	CACGTG	1325	6	-	Arabidopsis thaliana	cis-acting regulatory element involved in light responsiveness
SpHSP16.0B	CAAT-box	CAAT	64	4	+	Nicotiana glutinosa
SpHSP16.0B	CAAT-box	CAAAT	66	5	-	Pisum sativum	common cis-acting element in promoter and enhancer regions
SpHSP16.0B	CAAT-box	CAAT	110	4	-	Nicotiana glutinosa
SpHSP16.0B	CAAT-box	CAAT	233	4	+	Nicotiana glutinosa
SpHSP16.0B	CAAT-box	CAAAT	247	5	+	Pisum sativum	common cis-acting element in promoter and enhancer regions
SpHSP16.0B	CAAT-box	CAAAT	297	5	-	Pisum sativum	common cis-acting element in promoter and enhancer regions
SpHSP16.0B	CAAT-box	CAAT	380	4	+	Nicotiana glutinosa
SpHSP16.0B	CAAT-box	CAAT	482	4	-	Nicotiana glutinosa
SpHSP16.0B	CAAT-box	CAAAT	645	5	-	Pisum sativum	common cis-acting element in promoter and enhancer regions
SpHSP16.0B	CAAT-box	CAAAT	657	5	-	Pisum sativum	common cis-acting element in promoter and enhancer regions
SpHSP16.0B	CAAT-box	CAAAT	669	5	-	Pisum sativum	common cis-acting element in promoter and enhancer regions
SpHSP16.0B	CAAT-box	CAAAT	713	5	-	Pisum sativum	common cis-acting element in promoter and enhancer regions
SpHSP16.0B	CAAT-box	CAAAT	758	5	-	Pisum sativum	common cis-acting element in promoter and enhancer regions
SpHSP16.0B	CAAT-box	CAAAT	779	5	-	Pisum sativum	common cis-acting element in promoter and enhancer regions
SpHSP16.0B	CAAT-box	CAAT	884	4	-	Nicotiana glutinosa
SpHSP16.0B	CAAT-box	CAAT	935	4	+	Nicotiana glutinosa
SpHSP16.0B	CAAT-box	CAAT	985	4	+	Nicotiana glutinosa
SpHSP16.0B	CAAT-box	CAAAT	1092	5	+	Pisum sativum	common cis-acting element in promoter and enhancer regions
SpHSP16.0B	CAAT-box	CAAT	1105	4	-	Nicotiana glutinosa
SpHSP16.0B	CAAT-box	CAAT	1145	4	-	Nicotiana glutinosa
SpHSP16.0B	CAAT-box	CAAT	1195	4	-	Nicotiana glutinosa
SpHSP16.0B	CAAT-box	CAAT	1255	4	-	Nicotiana glutinosa
SpHSP16.0B	CAAT-box	CAAT	1297	4	-	Nicotiana glutinosa
SpHSP16.0B	CAAT-box	CAAT	1317	4	+	Nicotiana glutinosa
SpHSP16.0B	CAAT-box	CCAAT	1433	5	+	Arabidopsis thaliana	common cis-acting element in promoter and enhancer regions
SpHSP16.0B	CAAT-box	CAAT	1434	4	+	Nicotiana glutinosa
SpHSP16.0B	CAAT-box	CAAAT	1545	5	+	Pisum sativum	common cis-acting element in promoter and enhancer regions
SpHSP16.0B	CAAT-box	CAAAT	1672	5	-	Pisum sativum	common cis-acting element in promoter and enhancer regions
SpHSP16.0B	CAAT-box	CAAT	1728	4	+	Nicotiana glutinosa
SpHSP16.0B	CAAT-box	CAAAT	1747	5	+	Pisum sativum	common cis-acting element in promoter and enhancer regions
SpHSP16.0B	CAAT-box	CAAAT	1750	5	-	Pisum sativum	common cis-acting element in promoter and enhancer regions
SpHSP16.0B	CAAT-box	CAAT	1784	4	-	Nicotiana glutinosa
SpHSP16.0B	CAAT-box	CAAAT	1856	5	+	Pisum sativum	common cis-acting element in promoter and enhancer regions
SpHSP16.0B	CAAT-box	CCAAT	1859	5	-	Arabidopsis thaliana	common cis-acting element in promoter and enhancer regions
SpHSP16.0B	CAAT-box	CAAAT	1901	5	+	Pisum sativum	common cis-acting element in promoter and enhancer regions
SpHSP16.0B	CAAT-box	CCAAT	1914	5	+	Arabidopsis thaliana	common cis-acting element in promoter and enhancer regions
SpHSP16.0B	CAAT-box	CAAT	1915	4	+	Nicotiana glutinosa
SpHSP16.0B	CAAT-box	CAAAT	1930	5	-	Pisum sativum	common cis-acting element in promoter and enhancer regions
SpHSP16.0B	AT~TATA-box	TATATA	1482	6	-	Arabidopsis thaliana
SpHSP16.0B	AT~TATA-box	TATATA	1484	6	-	Arabidopsis thaliana
SpHSP16.0B	AT~TATA-box	TATATA	1513	6	-	Arabidopsis thaliana
SpHSP16.0B	ERE	ATTTCATA	839	8	+	Nicotiana glutinos
SpHSP16.0B	ERE	ATTTTAAA	1712	8	-	Nicotiana glutinos
SpHSP16.0B	G-Box	CACGTGAAA	1322	9	-	Pisum sativum	cis-acting regulatory element involved in light responsiveness
SpHSP16.0B	G-Box	CACGTG	1325	6	-	Pisum sativum	cis-acting regulatory element involved in light responsiveness
SpHSP16.0B	TGACG-motif	TGACG	267	5	+	Hordeum vulgare	cis-acting regulatory element involved in the MeJA-responsiveness
SpHSP16.0B	TGACG-motif	TGACG	348	5	+	Hordeum vulgare	cis-acting regulatory element involved in the MeJA-responsiveness
SpHSP16.0B	TGACG-motif	TGACG	736	5	+	Hordeum vulgare	cis-acting regulatory element involved in the MeJA-responsiveness
SpHSP16.0B	MYB recognition site	CCGTTG	25	6	-	Arabidopsis thaliana
SpHSP16.0B	MYB recognition site	CCGTTG	563	6	+	Arabidopsis thaliana
SpHSP16.0B	MYB recognition site	CCGTTG	1134	6	-	Arabidopsis thaliana
SpHSP16.0B	CGTCA-motif	CGTCA	267	5	-	Hordeum vulgare	cis-acting regulatory element involved in the MeJA-responsiveness
SpHSP16.0B	CGTCA-motif	CGTCA	348	5	-	Hordeum vulgare	cis-acting regulatory element involved in the MeJA-responsiveness
SpHSP16.0B	CGTCA-motif	CGTCA	736	5	-	Hordeum vulgare	cis-acting regulatory element involved in the MeJA-responsiveness
SpHSP16.0B	P-box	CCTTTTG	1458	7	+	Oryza sativa	gibberellin-responsive element
SpHSP16.0B	MYC	CATTTG	247	6	-	Arabidopsis thaliana
SpHSP16.0B	MYC	CATTTG	656	6	+	Arabidopsis thaliana
SpHSP16.0B	TCCC-motif	TCTCCCT	556	7	-	Spinacia oleracea	part of a light responsive element
SpHSP16.0B	CCGTCC motif	CCGTCC	326	6	-	Nicotiana tabacum
SpHSP16.0B	Unnamed__6	taTAAATATct	1469	10	+	Zea mays
SpHSP16.0B	A-box	CCGTCC	326	6	-	Petroselinum crispum	cis-acting regulatory element
SpHSP16.0B	TCA-element	TCAGAAGAGG	1178	9	+	Brassica oleracea	cis-acting element involved in salicylic acid responsiveness
SpHSP16.0B	WRE3	CCACCT	1840	6	-	Pisum sativum
SpHSP16.0B	circadian	CAAAGATATC	1983	9	-	Lycopersicon esculentum	cis-acting regulatory element involved in circadian control
SpHSP16.0B	TATA	TATAAAAT	119	8	-	Arabidopsis thaliana
SpHSP16.0B	MYB	CAACCA	43	6	-	Arabidopsis thaliana
SpHSP16.0B	MYB	CAACAG	86	6	-	Arabidopsis thaliana
SpHSP16.0B	MYB	CAACCA	158	6	-	Arabidopsis thaliana
SpHSP16.0B	MYB	CAACCA	660	6	-	Arabidopsis thaliana
SpHSP16.0B	MYB	CAACAG	1666	6	-	Arabidopsis thaliana
SpHSP16.0B	AE-box	AGAAACAA	619	8	-	Arabidopsis thaliana	part of a module for light response
SpHSP16.0B	ARE	AAACCA	215	6	-	Zea mays	cis-acting regulatory element essential for the anaerobic induction
SpHSP16.0B	ARE	AAACCA	261	6	-	Zea mays	cis-acting regulatory element essential for the anaerobic induction
SpHSP16.0B	ARE	AAACCA	629	6	-	Zea mays	cis-acting regulatory element essential for the anaerobic induction
SpHSP16.0B	ARE	AAACCA	1951	6	-	Zea mays	cis-acting regulatory element essential for the anaerobic induction
SpHSP16.0B	CCAAT-box	CAACGG	25	6	+	Hordeum vulgare	MYBHv1 binding site
SpHSP16.0B	CCAAT-box	CAACGG	563	6	-	Hordeum vulgare	MYBHv1 binding site
SpHSP16.0B	CCAAT-box	CAACGG	1134	6	+	Hordeum vulgare	MYBHv1 binding site
SpHSP16.0B	TC-rich repeats	GTTTTCTTAC	1651	10	+	Nicotiana tabacum	cis-acting element involved in defense and stress responsiveness
SpHSP16.0B	ABRE	CACGTG	1325	6	-	Arabidopsis thaliana	cis-acting element involved in the abscisic acid responsiveness
SpHSP16.0B	ABRE	ACGTG	1326	5	+	Arabidopsis thaliana	cis-acting element involved in the abscisic acid responsiveness
SpHSP16.0B	as-1	TGACG	267	5	+	Arabidopsis thaliana
SpHSP16.0B	as-1	TGACG	348	5	+	Arabidopsis thaliana
SpHSP16.0B	as-1	TGACG	736	5	+	Arabidopsis thaliana
SpHSP16.0B	TCT-motif	TCTTAC	824	6	+	Arabidopsis thaliana	part of a light responsive element
SpHSP16.0B	TCT-motif	TCTTAC	1655	6	+	Arabidopsis thaliana	part of a light responsive element
SpHSP16.0B	I-box	GTATAAGGCC	457	9	-	Larix laricina	part of a light responsive element
SpHSP16.0B	Myb-binding site	CAACAG	86	6	-	Nicotiana tabacum
SpHSP16.0B	Myb-binding site	CAACAG	1666	6	-	Nicotiana tabacum
SpHSP16.3	ABRE	CACGTG	142	6	+	Arabidopsis thaliana	cis-acting element involved in the abscisic acid responsiveness
SpHSP16.3	ABRE	ACGTG	143	5	+	Arabidopsis thaliana	cis-acting element involved in the abscisic acid responsiveness
SpHSP16.3	ABRE	CACGTG	471	6	+	Arabidopsis thaliana	cis-acting element involved in the abscisic acid responsiveness
SpHSP16.3	ABRE	ACGTG	472	5	+	Arabidopsis thaliana	cis-acting element involved in the abscisic acid responsiveness
SpHSP16.3	ABRE	GACACGTGGC	554	9	+	Triticum aestivum	cis-acting element involved in the abscisic acid responsiveness
SpHSP16.3	ABRE	CACGTG	556	6	+	Arabidopsis thaliana	cis-acting element involved in the abscisic acid responsiveness
SpHSP16.3	ABRE	ACGTG	557	5	+	Arabidopsis thaliana	cis-acting element involved in the abscisic acid responsiveness
SpHSP16.3	ABRE	ACGTG	1049	5	-	Arabidopsis thaliana	cis-acting element involved in the abscisic acid responsiveness
SpHSP16.3	TCT-motif	TCTTAC	1973	6	-	Arabidopsis thaliana	part of a light responsive element
SpHSP16.3	ABRE4	CACGTA	1049	6	+	Zea mays
SpHSP16.3	O2-site	GATGATGTGG	410	9	+	Zea mays	cis-acting regulatory element involved in zein metabolism regulation
SpHSP16.3	GCN4_motif	TGAGTCA	177	7	-	Oryza sativa	cis-regulatory element involved in endosperm expression
SpHSP16.3	TC-rich repeats	ATTCTCTAAC	1160	9	-	Nicotiana tabacum	cis-acting element involved in defense and stress responsiveness
SpHSP16.3	TC-rich repeats	GTTTTCTTAC	1721	9	+	Nicotiana tabacum	cis-acting element involved in defense and stress responsiveness
SpHSP16.3	GATA-motif	AAGGATAAGG	1541	9	+	Solanum tuberosum	part of a light responsive element
SpHSP16.3	TCA-element	CCATCTTTTT	20	9	-	Nicotiana tabacum	cis-acting element involved in salicylic acid responsiveness
SpHSP16.3	WRE3	CCACCT	567	6	+	Pisum sativum
SpHSP16.3	Unnamed__1	CGTGG	470	5	-	Zea mays
SpHSP16.3	Unnamed__1	CGTGG	558	5	+	Zea mays
SpHSP16.3	ACTCATCCT sequence	ACTCATCCT	695	9	+	Arabidopsis thaliana
SpHSP16.3	ARE	AAACCA	704	6	-	Zea mays	cis-acting regulatory element essential for the anaerobic induction
SpHSP16.3	ARE	AAACCA	1635	6	-	Zea mays	cis-acting regulatory element essential for the anaerobic induction
SpHSP16.3	CCAAT-box	CAACGG	1631	6	-	Hordeum vulgare	MYBHv1 binding site
SpHSP16.3	CCAAT-box	CAACGG	1801	6	+	Hordeum vulgare	MYBHv1 binding site
SpHSP16.3	AE-box	AGAAACTT	1863	8	-	Arabidopsis thaliana	part of a module for light response
SpHSP16.3	AE-box	AGAAACAA	1988	8	+	Arabidopsis thaliana	part of a module for light response
SpHSP16.3	MYB	TAACCA	110	6	+	Arabidopsis thaliana
SpHSP16.3	WUN-motif	AAATTACTA	394	9	+	Nicotiana glutinosa
SpHSP16.3	ERE	ATTTTAAA	646	8	-	Nicotiana glutinos
SpHSP16.3	ERE	ATTTTAAA	748	8	+	Nicotiana glutinos
SpHSP16.3	ERE	ATTTCATA	1195	8	+	Nicotiana glutinos
SpHSP16.3	GT1-motif	GGTTAAT	358	7	+	Avena sativa	light responsive element
SpHSP16.3	GT1-motif	GGTTAA	1901	6	-	Arabidopsis thaliana	light responsive element
SpHSP16.3	ATC-motif	AGTAATCT	1223	8	-	Spinacia oleracea	part of a conserved DNA module involved in light responsiveness
SpHSP16.3	G-Box	CACGTG	142	6	+	Pisum sativum	cis-acting regulatory element involved in light responsiveness
SpHSP16.3	G-Box	CACGTG	471	6	+	Pisum sativum	cis-acting regulatory element involved in light responsiveness
SpHSP16.3	G-Box	CACGTG	556	6	+	Pisum sativum	cis-acting regulatory element involved in light responsiveness
SpHSP16.3	AT~TATA-box	TATATAAA	479	8	-	Arabidopsis thaliana
SpHSP16.3	AT~TATA-box	TATATA	481	6	+	Arabidopsis thaliana
SpHSP16.3	AT~TATA-box	TATATA	667	6	+	Arabidopsis thaliana
SpHSP16.3	AT~TATA-box	TATATA	677	6	+	Arabidopsis thaliana
SpHSP16.3	LTR	CCGAAA	1277	6	+	Hordeum vulgare	cis-acting element involved in low-temperature responsiveness
SpHSP16.3	MYC	CATTTG	542	6	+	Arabidopsis thaliana
SpHSP16.3	MYC	CATTTG	771	6	-	Arabidopsis thaliana
SpHSP16.3	MYC	CATTTG	883	6	-	Arabidopsis thaliana
SpHSP16.3	MYC	CATTTG	1461	6	-	Arabidopsis thaliana
SpHSP16.3	TCCC-motif	TCTCCCT	598	7	+	Spinacia oleracea	part of a light responsive element
SpHSP16.3	MYB recognition site	CCGTTG	1631	6	+	Arabidopsis thaliana
SpHSP16.3	MYB recognition site	CCGTTG	1801	6	-	Arabidopsis thaliana
SpHSP16.3	MYB-like sequence	TAACCA	110	6	+	Arabidopsis thaliana
SpHSP16.3	ABRE3a	TACGTG	1049	6	-	Zea mays
SpHSP16.3	TATA-box	TATAA	79	5	-	Arabidopsis thaliana	core promoter element around -30 of transcription start
SpHSP16.3	TATA-box	TATA	80	4	+	Arabidopsis thaliana	core promoter element around -30 of transcription start
SpHSP16.3	TATA-box	ATATAT	363	6	+	Brassica napus	core promoter element around -30 of transcription start
SpHSP16.3	TATA-box	TATA	364	4	+	Arabidopsis thaliana	core promoter element around -30 of transcription start
SpHSP16.3	TATA-box	TATAAAA	478	7	-	Pisum sativum	core promoter element around -30 of transcription start
SpHSP16.3	TATA-box	TATAAA	479	6	-	Helianthus annuus	core promoter element around -30 of transcription start
SpHSP16.3	TATA-box	TATATAA	480	7	-	Arabidopsis thaliana	core promoter element around -30 of transcription start
SpHSP16.3	TATA-box	TATATA	481	6	+	Arabidopsis thaliana	core promoter element around -30 of transcription start
SpHSP16.3	TATA-box	ATATAA	482	6	+	Brassica oleracea	core promoter element around -30 of transcription start
SpHSP16.3	TATA-box	TATA	483	4	+	Arabidopsis thaliana	core promoter element around -30 of transcription start
SpHSP16.3	TATA-box	TATACA	546	6	-	Helianthus annuus	core promoter element around -30 of transcription start
SpHSP16.3	TATA-box	TATA	548	4	+	Arabidopsis thaliana	core promoter element around -30 of transcription start
SpHSP16.3	TATA-box	TATAAA	636	6	-	Helianthus annuus	core promoter element around -30 of transcription start
SpHSP16.3	TATA-box	TATAA	637	5	-	Arabidopsis thaliana	core promoter element around -30 of transcription start
SpHSP16.3	TATA-box	TATA	638	4	+	Arabidopsis thaliana	core promoter element around -30 of transcription start
SpHSP16.3	TATA-box	TATACA	665	6	-	Helianthus annuus	core promoter element around -30 of transcription start
SpHSP16.3	TATA-box	TATATA	667	6	+	Arabidopsis thaliana	core promoter element around -30 of transcription start
SpHSP16.3	TATA-box	ATATAT	668	6	+	Brassica napus	core promoter element around -30 of transcription start
SpHSP16.3	TATA-box	TATA	669	4	+	Arabidopsis thaliana	core promoter element around -30 of transcription start
SpHSP16.3	TATA-box	TATATA	677	6	+	Arabidopsis thaliana	core promoter element around -30 of transcription start
SpHSP16.3	TATA-box	ATATAA	678	6	+	Brassica oleracea	core promoter element around -30 of transcription start
SpHSP16.3	TATA-box	TATA	679	4	+	Arabidopsis thaliana	core promoter element around -30 of transcription start
SpHSP16.3	TATA-box	TATAAAA	742	7	-	Pisum sativum	core promoter element around -30 of transcription start
SpHSP16.3	TATA-box	TATAAA	743	6	-	Helianthus annuus	core promoter element around -30 of transcription start
SpHSP16.3	TATA-box	TATAA	744	5	-	Arabidopsis thaliana	core promoter element around -30 of transcription start
SpHSP16.3	TATA-box	TATA	745	4	+	Arabidopsis thaliana	core promoter element around -30 of transcription start
SpHSP16.3	TATA-box	TACAAAA	829	7	+	Oryza sativa	core promoter element around -30 of transcription start
SpHSP16.3	TATA-box	TATTTAAA	891	8	-	Arabidopsis thaliana	core promoter element around -30 of transcription start
SpHSP16.3	TATA-box	TACAAAA	994	7	-	Oryza sativa	core promoter element around -30 of transcription start
SpHSP16.3	TATA-box	TATA	1053	4	-	Arabidopsis thaliana	core promoter element around -30 of transcription start
SpHSP16.3	TATA-box	ATATAT	1079	6	-	Brassica napus	core promoter element around -30 of transcription start
SpHSP16.3	TATA-box	TATA	1080	4	-	Arabidopsis thaliana	core promoter element around -30 of transcription start
SpHSP16.3	TATA-box	ATATAT	1100	6	-	Brassica napus	core promoter element around -30 of transcription start
SpHSP16.3	TATA-box	TATA	1101	4	-	Arabidopsis thaliana	core promoter element around -30 of transcription start
SpHSP16.3	TATA-box	ATATAT	1187	6	-	Brassica napus	core promoter element around -30 of transcription start
SpHSP16.3	TATA-box	TATA	1188	4	-	Arabidopsis thaliana	core promoter element around -30 of transcription start
SpHSP16.3	TATA-box	ATATAA	1245	6	+	Brassica oleracea	core promoter element around -30 of transcription start
SpHSP16.3	TATA-box	TATA	1246	4	-	Arabidopsis thaliana	core promoter element around -30 of transcription start
SpHSP16.3	TATA-box	TATTTAAA	1386	8	+	Arabidopsis thaliana	core promoter element around -30 of transcription start
SpHSP16.3	TATA-box	TATTTAAA	1388	8	-	Arabidopsis thaliana	core promoter element around -30 of transcription start
SpHSP16.3	TATA-box	ccTATAAAaa	1495	9	-	Arabidopsis thaliana	core promoter element around -30 of transcription start
SpHSP16.3		motif_sequence	4	4	-	organism	short_function
SpHSP16.3		motif_sequence	414	4	+	organism	short_function
SpHSP16.3		motif_sequence	597	4	+	organism	short_function
SpHSP16.3		motif_sequence	1139	4	-	organism	short_function
SpHSP16.3		motif_sequence	1148	4	+	organism	short_function
SpHSP16.3		motif_sequence	1206	4	+	organism	short_function
SpHSP16.3		motif_sequence	1373	4	-	organism	short_function
SpHSP16.3		motif_sequence	1403	4	+	organism	short_function
SpHSP16.3		motif_sequence	1623	4	-	organism	short_function
SpHSP16.3	AAGAA-motif	GAAAGAA	1130	7	+	Avena sativa
SpHSP16.3	TCA	TCATCTTCAT	2	9	-	Pisum sativum
SpHSP16.3	Unnamed__4	CTCC	243	4	+	Petroselinum hortense
SpHSP16.3	Unnamed__4	CTCC	252	4	+	Petroselinum hortense
SpHSP16.3	Unnamed__4	CTCC	255	4	+	Petroselinum hortense
SpHSP16.3	Unnamed__4	CTCC	599	4	+	Petroselinum hortense
SpHSP16.3	Unnamed__4	CTCC	623	4	+	Petroselinum hortense
SpHSP16.3	Unnamed__4	CTCC	723	4	-	Petroselinum hortense
SpHSP16.3	Unnamed__4	CTCC	1264	4	+	Petroselinum hortense
SpHSP16.3	Box 4	ATTAAT	969	6	+	Petroselinum crispum	part of a conserved DNA module involved in light responsiveness
SpHSP16.3	Box 4	ATTAAT	1508	6	-	Petroselinum crispum	part of a conserved DNA module involved in light responsiveness
SpHSP16.3	TATC-box	TATCCCA	534	7	+	Oryza sativa	cis-acting element involved in gibberellin-responsiveness
SpHSP16.3	G-box	CACGTG	142	6	+	Arabidopsis thaliana	cis-acting regulatory element involved in light responsiveness
SpHSP16.3	G-box	CACGTG	471	6	+	Arabidopsis thaliana	cis-acting regulatory element involved in light responsiveness
SpHSP16.3	G-box	tcCACGTGTCACT	551	12	-	Glycine max	cis-acting regulatory element involved in light responsiveness
SpHSP16.3	G-box	CACGTG	556	6	+	Arabidopsis thaliana	cis-acting regulatory element involved in light responsiveness
SpHSP16.3	G-box	TACGTG	1049	6	-	Arabidopsis thaliana	cis-acting regulatory element involved in light responsiveness
SpHSP16.3	CAAT-box	CAAT	46	4	+	Nicotiana glutinosa
SpHSP16.3	CAAT-box	CAAT	105	4	+	Nicotiana glutinosa
SpHSP16.3	CAAT-box	CCAAT	263	5	-	Arabidopsis thaliana	common cis-acting element in promoter and enhancer regions
SpHSP16.3	CAAT-box	TGCCAAC	304	7	+	Petunia hybrida	common cis-acting element in promoter and enhancer regions
SpHSP16.3	CAAT-box	CAAAT	393	5	+	Pisum sativum	common cis-acting element in promoter and enhancer regions
SpHSP16.3	CAAT-box	CAAT	444	4	-	Nicotiana glutinosa
SpHSP16.3	CAAT-box	CAAAT	543	5	-	Pisum sativum	common cis-acting element in promoter and enhancer regions
SpHSP16.3	CAAT-box	CAAT	659	4	-	Nicotiana glutinosa
SpHSP16.3	CAAT-box	CAAAT	771	5	+	Pisum sativum	common cis-acting element in promoter and enhancer regions
SpHSP16.3	CAAT-box	CAAT	811	4	-	Nicotiana glutinosa
SpHSP16.3	CAAT-box	CCAAT	873	5	-	Arabidopsis thaliana	common cis-acting element in promoter and enhancer regions
SpHSP16.3	CAAT-box	CAAAT	883	5	+	Pisum sativum	common cis-acting element in promoter and enhancer regions
SpHSP16.3	CAAT-box	CAAAT	955	5	+	Pisum sativum	common cis-acting element in promoter and enhancer regions
SpHSP16.3	CAAT-box	CAAAT	1000	5	-	Pisum sativum	common cis-acting element in promoter and enhancer regions
SpHSP16.3	CAAT-box	CAAT	1005	4	-	Nicotiana glutinosa
SpHSP16.3	CAAT-box	CAAT	1032	4	-	Nicotiana glutinosa
SpHSP16.3	CAAT-box	CAAAT	1173	5	+	Pisum sativum	common cis-acting element in promoter and enhancer regions
SpHSP16.3	CAAT-box	CAAT	1253	4	-	Nicotiana glutinosa
SpHSP16.3	CAAT-box	CAAT	1282	4	-	Nicotiana glutinosa
SpHSP16.3	CAAT-box	CAAT	1408	4	+	Nicotiana glutinosa
SpHSP16.3	CAAT-box	CAAT	1420	4	-	Nicotiana glutinosa
SpHSP16.3	CAAT-box	CAAAT	1461	5	+	Pisum sativum	common cis-acting element in promoter and enhancer regions
SpHSP16.3	CAAT-box	CCAAT	1691	5	-	Arabidopsis thaliana	common cis-acting element in promoter and enhancer regions
SpHSP16.3	CAAT-box	CAAT	1701	4	+	Nicotiana glutinosa
SpHSP16.3	CAAT-box	CAAAT	1703	5	-	Pisum sativum	common cis-acting element in promoter and enhancer regions
SpHSP16.3	CAAT-box	CCAAT	1745	5	+	Arabidopsis thaliana	common cis-acting element in promoter and enhancer regions
SpHSP16.3	CAAT-box	CAAT	1746	4	+	Nicotiana glutinosa
SpHSP16.3	CAAT-box	CAAT	1751	4	+	Nicotiana glutinosa
SpHSP16.3	CAAT-box	CCAAT	1758	5	+	Arabidopsis thaliana	common cis-acting element in promoter and enhancer regions
SpHSP16.3	CAAT-box	CAAT	1759	4	+	Nicotiana glutinosa
SpHSP16.3	CAAT-box	CAAAT	1791	5	+	Pisum sativum	common cis-acting element in promoter and enhancer regions
SpHSP16.3	CAAT-box	CAAT	1794	4	-	Nicotiana glutinosa
SpHSP16.3	CAAT-box	CAAAT	1853	5	-	Pisum sativum	common cis-acting element in promoter and enhancer regions
SpHSP16.3	CAAT-box	CCAAT	1888	5	+	Arabidopsis thaliana	common cis-acting element in promoter and enhancer regions
SpHSP16.3	CAAT-box	CAAT	1889	4	+	Nicotiana glutinosa
SpHSP16.3	CAAT-box	CAAT	1913	4	+	Nicotiana glutinosa
SpHSP16.3	TGA-element	AACGAC	1770	6	+	Brassica oleracea	auxin-responsive element
SpHSP16.4	Sp1	GGGCGG	1115	6	+	Oryza sativa	light responsive element
SpHSP16.4	Sp1	GGGCGG	1529	6	+	Oryza sativa	light responsive element
SpHSP16.4	TATA-box	ATATAT	45	6	+	Brassica napus	core promoter element around -30 of transcription start
SpHSP16.4	TATA-box	TATA	46	4	+	Arabidopsis thaliana	core promoter element around -30 of transcription start
SpHSP16.4	TATA-box	ATATAT	77	6	+	Brassica napus	core promoter element around -30 of transcription start
SpHSP16.4	TATA-box	TATATA	78	6	+	Arabidopsis thaliana	core promoter element around -30 of transcription start
SpHSP16.4	TATA-box	ATATAT	79	6	+	Brassica napus	core promoter element around -30 of transcription start
SpHSP16.4	TATA-box	TATA	80	4	+	Arabidopsis thaliana	core promoter element around -30 of transcription start
SpHSP16.4	TATA-box	TATAAA	314	6	-	Helianthus annuus	core promoter element around -30 of transcription start
SpHSP16.4	TATA-box	TATAA	315	5	-	Arabidopsis thaliana	core promoter element around -30 of transcription start
SpHSP16.4	TATA-box	TATA	316	4	+	Arabidopsis thaliana	core promoter element around -30 of transcription start
SpHSP16.4	TATA-box	TATAAATA	349	8	-	Daucus carota	core promoter element around -30 of transcription start
SpHSP16.4	TATA-box	TATAAAT	350	7	-	Brassica juncea	core promoter element around -30 of transcription start
SpHSP16.4	TATA-box	TATAAA	351	6	-	Helianthus annuus	core promoter element around -30 of transcription start
SpHSP16.4	TATA-box	TATAA	352	5	-	Arabidopsis thaliana	core promoter element around -30 of transcription start
SpHSP16.4	TATA-box	TATA	353	4	+	Arabidopsis thaliana	core promoter element around -30 of transcription start
SpHSP16.4	TATA-box	TATACA	500	6	-	Helianthus annuus	core promoter element around -30 of transcription start
SpHSP16.4	TATA-box	TATA	502	4	+	Arabidopsis thaliana	core promoter element around -30 of transcription start
SpHSP16.4	TATA-box	TATAAAT	555	7	-	Brassica juncea	core promoter element around -30 of transcription start
SpHSP16.4	TATA-box	TATAAA	556	6	-	Helianthus annuus	core promoter element around -30 of transcription start
SpHSP16.4	TATA-box	TATAA	557	5	-	Arabidopsis thaliana	core promoter element around -30 of transcription start
SpHSP16.4	TATA-box	TATA	558	4	+	Arabidopsis thaliana	core promoter element around -30 of transcription start
SpHSP16.4	TATA-box	TATA	590	4	+	Arabidopsis thaliana	core promoter element around -30 of transcription start
SpHSP16.4	TATA-box	taTATAAAtc	668	9	-	Arabidopsis thaliana	core promoter element around -30 of transcription start
SpHSP16.4	TATA-box	ATATAT	669	6	+	Brassica napus	core promoter element around -30 of transcription start
SpHSP16.4	TATA-box	TATATA	670	6	+	Arabidopsis thaliana	core promoter element around -30 of transcription start
SpHSP16.4	TATA-box	ATATAT	671	6	+	Brassica napus	core promoter element around -30 of transcription start
SpHSP16.4	TATA-box	TATATA	672	6	+	Arabidopsis thaliana	core promoter element around -30 of transcription start
SpHSP16.4	TATA-box	ATATAT	673	6	+	Brassica napus	core promoter element around -30 of transcription start
SpHSP16.4	TATA-box	TATATA	674	6	+	Arabidopsis thaliana	core promoter element around -30 of transcription start
SpHSP16.4	TATA-box	ATATAT	675	6	+	Brassica napus	core promoter element around -30 of transcription start
SpHSP16.4	TATA-box	TATATA	676	6	+	Arabidopsis thaliana	core promoter element around -30 of transcription start
SpHSP16.4	TATA-box	ATATAT	677	6	+	Brassica napus	core promoter element around -30 of transcription start
SpHSP16.4	TATA-box	TATATA	678	6	+	Arabidopsis thaliana	core promoter element around -30 of transcription start
SpHSP16.4	TATA-box	ATATAT	679	6	+	Brassica napus	core promoter element around -30 of transcription start
SpHSP16.4	TATA-box	TATATA	680	6	+	Arabidopsis thaliana	core promoter element around -30 of transcription start
SpHSP16.4	TATA-box	ATATAT	681	6	+	Brassica napus	core promoter element around -30 of transcription start
SpHSP16.4	TATA-box	TATATA	682	6	+	Arabidopsis thaliana	core promoter element around -30 of transcription start
SpHSP16.4	TATA-box	ATATAT	683	6	+	Brassica napus	core promoter element around -30 of transcription start
SpHSP16.4	TATA-box	TATA	684	4	+	Arabidopsis thaliana	core promoter element around -30 of transcription start
SpHSP16.4	TATA-box	TATA	960	4	+	Arabidopsis thaliana	core promoter element around -30 of transcription start
SpHSP16.4	TATA-box	TATA	998	4	+	Arabidopsis thaliana	core promoter element around -30 of transcription start
SpHSP16.4	TATA-box	ATATAT	1197	6	-	Brassica napus	core promoter element around -30 of transcription start
SpHSP16.4	TATA-box	TATA	1198	4	-	Arabidopsis thaliana	core promoter element around -30 of transcription start
SpHSP16.4	TATA-box	TATAAA	1228	6	-	Helianthus annuus	core promoter element around -30 of transcription start
SpHSP16.4	TATA-box	TATAA	1229	5	-	Arabidopsis thaliana	core promoter element around -30 of transcription start
SpHSP16.4	TATA-box	TATA	1230	4	-	Arabidopsis thaliana	core promoter element around -30 of transcription start
SpHSP16.4	TATA-box	TATA	1241	4	-	Arabidopsis thaliana	core promoter element around -30 of transcription start
SpHSP16.4	TATA-box	ATATAT	1279	6	-	Brassica napus	core promoter element around -30 of transcription start
SpHSP16.4	TATA-box	TATATA	1280	6	-	Arabidopsis thaliana	core promoter element around -30 of transcription start
SpHSP16.4	TATA-box	ATATAT	1281	6	-	Brassica napus	core promoter element around -30 of transcription start
SpHSP16.4	TATA-box	TATA	1282	4	-	Arabidopsis thaliana	core promoter element around -30 of transcription start
SpHSP16.4	TATA-box	ATATAA	1327	6	+	Brassica oleracea	core promoter element around -30 of transcription start
SpHSP16.4	TATA-box	TATA	1328	4	-	Arabidopsis thaliana	core promoter element around -30 of transcription start
SpHSP16.4	TATA-box	ATTATA	1602	6	+	Brassica napus	core promoter element around -30 of transcription start
SpHSP16.4	TATA-box	TATAA	1603	5	-	Arabidopsis thaliana	core promoter element around -30 of transcription start
SpHSP16.4	TATA-box	TATA	1604	4	-	Arabidopsis thaliana	core promoter element around -30 of transcription start
SpHSP16.4	TATA-box	TATATA	1852	6	-	Arabidopsis thaliana	core promoter element around -30 of transcription start
SpHSP16.4	TATA-box	TATA	1854	4	-	Arabidopsis thaliana	core promoter element around -30 of transcription start
SpHSP16.4	TATA-box	ATATAT	1905	6	-	Brassica napus	core promoter element around -30 of transcription start
SpHSP16.4	TATA-box	TATATA	1906	6	-	Arabidopsis thaliana	core promoter element around -30 of transcription start
SpHSP16.4	TATA-box	ATATAT	1907	6	-	Brassica napus	core promoter element around -30 of transcription start
SpHSP16.4	TATA-box	TATATA	1908	6	-	Arabidopsis thaliana	core promoter element around -30 of transcription start
SpHSP16.4	TATA-box	TATA	1910	4	-	Arabidopsis thaliana	core promoter element around -30 of transcription start
SpHSP16.4	TATA-box	ATATAT	1971	6	-	Brassica napus	core promoter element around -30 of transcription start
SpHSP16.4	TATA-box	TATA	1972	4	-	Arabidopsis thaliana	core promoter element around -30 of transcription start
SpHSP16.4		motif_sequence	7	4	-	organism	short_function
SpHSP16.4		motif_sequence	410	4	-	organism	short_function
SpHSP16.4		motif_sequence	475	4	+	organism	short_function
SpHSP16.4		motif_sequence	494	4	+	organism	short_function
SpHSP16.4		motif_sequence	582	4	+	organism	short_function
SpHSP16.4		motif_sequence	606	4	+	organism	short_function
SpHSP16.4		motif_sequence	777	4	+	organism	short_function
SpHSP16.4		motif_sequence	808	4	+	organism	short_function
SpHSP16.4		motif_sequence	856	4	+	organism	short_function
SpHSP16.4		motif_sequence	898	4	-	organism	short_function
SpHSP16.4		motif_sequence	926	4	+	organism	short_function
SpHSP16.4		motif_sequence	954	4	+	organism	short_function
SpHSP16.4		motif_sequence	1023	4	+	organism	short_function
SpHSP16.4		motif_sequence	1299	4	-	organism	short_function
SpHSP16.4		motif_sequence	1753	4	+	organism	short_function
SpHSP16.4		motif_sequence	1773	4	+	organism	short_function
SpHSP16.4		motif_sequence	1803	4	-	organism	short_function
SpHSP16.4		motif_sequence	1813	4	-	organism	short_function
SpHSP16.4		motif_sequence	1917	4	+	organism	short_function
SpHSP16.4		motif_sequence	1959	4	+	organism	short_function
SpHSP16.4	TCA	TCATCTTCAT	1021	9	+	Pisum sativum
SpHSP16.4	Unnamed__4	CTCC	241	4	+	Petroselinum hortense
SpHSP16.4	Unnamed__4	CTCC	496	4	+	Petroselinum hortense
SpHSP16.4	Unnamed__4	CTCC	535	4	-	Petroselinum hortense
SpHSP16.4	Unnamed__4	CTCC	603	4	+	Petroselinum hortense
SpHSP16.4	Unnamed__4	CTCC	608	4	+	Petroselinum hortense
SpHSP16.4	Unnamed__4	CTCC	693	4	-	Petroselinum hortense
SpHSP16.4	Unnamed__4	CTCC	738	4	+	Petroselinum hortense
SpHSP16.4	Unnamed__4	CTCC	810	4	+	Petroselinum hortense
SpHSP16.4	Unnamed__4	CTCC	890	4	+	Petroselinum hortense
SpHSP16.4	Unnamed__4	CTCC	1153	4	-	Petroselinum hortense
SpHSP16.4	Unnamed__4	CTCC	1318	4	-	Petroselinum hortense
SpHSP16.4	Unnamed__4	CTCC	1893	4	+	Petroselinum hortense
SpHSP16.4	Unnamed__4	CTCC	1901	4	+	Petroselinum hortense
SpHSP16.4	Unnamed__4	CTCC	1919	4	+	Petroselinum hortense
SpHSP16.4	RY-element	CATGCATG	1748	8	-	Helianthus annuus	cis-acting regulatory element involved in seed-specific regulation
SpHSP16.4	Box 4	ATTAAT	1521	6	-	Petroselinum crispum	part of a conserved DNA module involved in light responsiveness
SpHSP16.4	Box 4	ATTAAT	1932	6	-	Petroselinum crispum	part of a conserved DNA module involved in light responsiveness
SpHSP16.4	CAAT-box	CAAAT	54	5	+	Pisum sativum	common cis-acting element in promoter and enhancer regions
SpHSP16.4	CAAT-box	CAAT	91	4	+	Nicotiana glutinosa
SpHSP16.4	CAAT-box	CAAT	118	4	-	Nicotiana glutinosa
SpHSP16.4	CAAT-box	CAAAT	161	5	+	Pisum sativum	common cis-acting element in promoter and enhancer regions
SpHSP16.4	CAAT-box	CAAT	225	4	+	Nicotiana glutinosa
SpHSP16.4	CAAT-box	CCAAT	338	5	-	Arabidopsis thaliana	common cis-acting element in promoter and enhancer regions
SpHSP16.4	CAAT-box	CAAT	372	4	-	Nicotiana glutinosa
SpHSP16.4	CAAT-box	CAAAT	481	5	-	Pisum sativum	common cis-acting element in promoter and enhancer regions
SpHSP16.4	CAAT-box	CAAAT	531	5	-	Pisum sativum	common cis-acting element in promoter and enhancer regions
SpHSP16.4	CAAT-box	CAAT	625	4	+	Nicotiana glutinosa
SpHSP16.4	CAAT-box	CAAAT	627	5	-	Pisum sativum	common cis-acting element in promoter and enhancer regions
SpHSP16.4	CAAT-box	CCAAT	718	5	-	Arabidopsis thaliana	common cis-acting element in promoter and enhancer regions
SpHSP16.4	CAAT-box	CCAAT	812	5	+	Arabidopsis thaliana	common cis-acting element in promoter and enhancer regions
SpHSP16.4	CAAT-box	CAAT	813	4	+	Nicotiana glutinosa
SpHSP16.4	CAAT-box	CAAT	824	4	+	Nicotiana glutinosa
SpHSP16.4	CAAT-box	CAAT	851	4	+	Nicotiana glutinosa
SpHSP16.4	CAAT-box	CAAT	909	4	+	Nicotiana glutinosa
SpHSP16.4	CAAT-box	CCAAT	911	5	-	Arabidopsis thaliana	common cis-acting element in promoter and enhancer regions
SpHSP16.4	CAAT-box	CAAT	1073	4	-	Nicotiana glutinosa
SpHSP16.4	CAAT-box	CCAAT	1295	5	-	Arabidopsis thaliana	common cis-acting element in promoter and enhancer regions
SpHSP16.4	CAAT-box	CAAT	1353	4	+	Nicotiana glutinosa
SpHSP16.4	CAAT-box	CAAT	1367	4	+	Nicotiana glutinosa
SpHSP16.4	CAAT-box	CCAAT	1373	5	-	Arabidopsis thaliana	common cis-acting element in promoter and enhancer regions
SpHSP16.4	CAAT-box	CAAT	1381	4	+	Nicotiana glutinosa
SpHSP16.4	CAAT-box	CAAT	1573	4	+	Nicotiana glutinosa
SpHSP16.4	CAAT-box	CAAAT	1662	5	+	Pisum sativum	common cis-acting element in promoter and enhancer regions
SpHSP16.4	CAAT-box	CCAAT	1707	5	+	Arabidopsis thaliana	common cis-acting element in promoter and enhancer regions
SpHSP16.4	CAAT-box	CAAT	1708	4	+	Nicotiana glutinosa
SpHSP16.4	CAAT-box	CAAT	1782	4	+	Nicotiana glutinosa
SpHSP16.4	CAAT-box	CAACCAACTCC	1886	10	+	Arabidopsis thaliana	common cis-acting element in promoter and enhancer regions
SpHSP16.4	CAAT-box	CAAAT	1929	5	+	Pisum sativum	common cis-acting element in promoter and enhancer regions
SpHSP16.4	STRE	AGGGG	296	5	+	Arabidopsis thaliana
SpHSP16.4	STRE	AGGGG	600	5	-	Arabidopsis thaliana
SpHSP16.4	STRE	AGGGG	760	5	-	Arabidopsis thaliana
SpHSP16.4	TGACG-motif	TGACG	1253	5	-	Hordeum vulgare	cis-acting regulatory element involved in the MeJA-responsiveness
SpHSP16.4	TGACG-motif	TGACG	1741	5	+	Hordeum vulgare	cis-acting regulatory element involved in the MeJA-responsiveness
SpHSP16.4	AT~TATA-box	TATATA	78	6	+	Arabidopsis thaliana
SpHSP16.4	AT~TATA-box	TATATA	670	6	+	Arabidopsis thaliana
SpHSP16.4	AT~TATA-box	TATATA	672	6	+	Arabidopsis thaliana
SpHSP16.4	AT~TATA-box	TATATA	674	6	+	Arabidopsis thaliana
SpHSP16.4	AT~TATA-box	TATATA	676	6	+	Arabidopsis thaliana
SpHSP16.4	AT~TATA-box	TATATA	678	6	+	Arabidopsis thaliana
SpHSP16.4	AT~TATA-box	TATATA	680	6	+	Arabidopsis thaliana
SpHSP16.4	AT~TATA-box	TATATA	682	6	+	Arabidopsis thaliana
SpHSP16.4	AT~TATA-box	TATATA	1280	6	-	Arabidopsis thaliana
SpHSP16.4	AT~TATA-box	TATATA	1852	6	-	Arabidopsis thaliana
SpHSP16.4	AT~TATA-box	TATATA	1906	6	-	Arabidopsis thaliana
SpHSP16.4	AT~TATA-box	TATATA	1908	6	-	Arabidopsis thaliana
SpHSP16.4	LTR	CCGAAA	616	6	-	Hordeum vulgare	cis-acting element involved in low-temperature responsiveness
SpHSP16.4	LTR	CCGAAA	1836	6	+	Hordeum vulgare	cis-acting element involved in low-temperature responsiveness
SpHSP16.4	P-box	CCTTTTG	1391	7	-	Oryza sativa	gibberellin-responsive element
SpHSP16.4	MYC	CATTTG	480	6	+	Arabidopsis thaliana
SpHSP16.4	MYC	CATGTG	855	6	+	Arabidopsis thaliana
SpHSP16.4	MYC	CAATTG	909	6	+	Arabidopsis thaliana
SpHSP16.4	MYC	CATTTG	1662	6	-	Arabidopsis thaliana
SpHSP16.4	Unnamed__6	taTAAATATct	346	10	-	Zea mays
SpHSP16.4	Unnamed__6	taTAAATATct	680	10	+	Zea mays
SpHSP16.4	AC-I	(T/C)C(T/C)(C/T)ACC(T/C)ACC	1458	8.5	-	Phaseolus vulgaris
SpHSP16.4	CGTCA-motif	CGTCA	1253	5	+	Hordeum vulgare	cis-acting regulatory element involved in the MeJA-responsiveness
SpHSP16.4	CGTCA-motif	CGTCA	1741	5	-	Hordeum vulgare	cis-acting regulatory element involved in the MeJA-responsiveness
SpHSP16.4	circadian	CAAAGATATC	684	9	-	Lycopersicon esculentum	cis-acting regulatory element involved in circadian control
SpHSP16.4	circadian	CAAAGATATC	1604	9	-	Lycopersicon esculentum	cis-acting regulatory element involved in circadian control
SpHSP16.4	circadian	CAAAGATATC	1708	9	+	Lycopersicon esculentum	cis-acting regulatory element involved in circadian control
SpHSP16.4	chs-CMA1a	TTACTTAA	1189	8	-	Daucus carota	part of a light responsive element
SpHSP16.4	JERE	AGACCGCC	1479	8	-	Arabidopsis thaliana
SpHSP16.4	JERE	AGACCGCC	1509	8	-	Arabidopsis thaliana
SpHSP16.4	ARE	AAACCA	654	6	-	Zea mays	cis-acting regulatory element essential for the anaerobic induction
SpHSP16.4	ARE	AAACCA	1078	6	+	Zea mays	cis-acting regulatory element essential for the anaerobic induction
SpHSP16.4	MYB	CAACCA	1925	6	+	Arabidopsis thaliana
SpHSP16.4	AE-box	AGAAACAA	220	8	+	Arabidopsis thaliana	part of a module for light response
SpHSP16.4	Box II -like sequence	TCCGTGTACCA	168	10	+	Oryza sativa	cis-acting regulatory element
SpHSP16.4	as-1	TGACG	1253	5	-	Arabidopsis thaliana
SpHSP16.4	as-1	TGACG	1741	5	+	Arabidopsis thaliana
SpHSP16.4	TCT-motif	TCTTAC	1033	6	-	Arabidopsis thaliana	part of a light responsive element
SpHSP16.4	TCT-motif	TCTTAC	1362	6	+	Arabidopsis thaliana	part of a light responsive element
SpHSP16.4	TCT-motif	TCTTAC	1592	6	+	Arabidopsis thaliana	part of a light responsive element
SpHSP16.4	Myc	TCTCTTA	1360	7	+	Arabidopsis thaliana
SpHSP16.4	O2-site	GATGATGTGG	231	9	+	Zea mays	cis-acting regulatory element involved in zein metabolism regulation
SpHSP16.4	Gap-box	CAAATGAA(A/G)A	476	9	-	Arabidopsis thaliana	part of a light responsive element
SpHSP16.4	CARE	CAACTCAC	1421	8	-	Oryza sativa
SpHSP16.4	MRE	AACCTAA	1047	7	-	Petroselinum crispum	MYB binding site involved in light responsiveness
SpHSP16.7A	CAT-box	GCCACT	529	6	+	Arabidopsis thaliana	cis-acting regulatory element related to meristem expression
SpHSP16.7A	CAT-box	GCCACT	757	6	-	Arabidopsis thaliana	cis-acting regulatory element related to meristem expression
SpHSP16.7A	MYB	TAACCA	1116	6	+	Arabidopsis thaliana
SpHSP16.7A	MYB	CAACCA	1865	6	+	Arabidopsis thaliana
SpHSP16.7A	ARE	AAACCA	235	6	-	Zea mays	cis-acting regulatory element essential for the anaerobic induction
SpHSP16.7A	Myb	TAACTG	724	6	-	Arabidopsis thaliana
SpHSP16.7A	Myb	TAACTG	1178	6	-	Arabidopsis thaliana
SpHSP16.7A	Myb	TAACTG	1689	6	+	Arabidopsis thaliana
SpHSP16.7A	Unnamed__1	CGTGG	441	5	+	Zea mays
SpHSP16.7A	Unnamed__1	CGTGG	1146	5	+	Zea mays
SpHSP16.7A	Unnamed__2	CCCCGG	358	6	-	Zea mays
SpHSP16.7A	Unnamed__2	AACCTAACCT	1486	9	-	Petroselinum hortense
SpHSP16.7A	circadian	CAAAGATATC	1991	10	+	Lycopersicon esculentum	cis-acting regulatory element involved in circadian control
SpHSP16.7A	TCA-element	CCATCTTTTT	134	9	-	Nicotiana tabacum	cis-acting element involved in salicylic acid responsiveness
SpHSP16.7A	TCA-element	CCATCTTTTT	1470	9	+	Nicotiana tabacum	cis-acting element involved in salicylic acid responsiveness
SpHSP16.7A	TCA-element	CCATCTTTTT	1904	9	+	Nicotiana tabacum	cis-acting element involved in salicylic acid responsiveness
SpHSP16.7A	TC-rich repeats	ATTCTCTAAC	1711	9	-	Nicotiana tabacum	cis-acting element involved in defense and stress responsiveness
SpHSP16.7A	ACE	GACACGTATG	1060	9	+	Petroselinum crispum	cis-acting element involved in light responsiveness
SpHSP16.7A	O2-site	GATGACATGG	328	9	+	Zea mays	cis-acting regulatory element involved in zein metabolism regulation
SpHSP16.7A	ABRE	CACGTG	716	6	+	Arabidopsis thaliana	cis-acting element involved in the abscisic acid responsiveness
SpHSP16.7A	ABRE	ACGTG	717	5	+	Arabidopsis thaliana	cis-acting element involved in the abscisic acid responsiveness
SpHSP16.7A	ABRE	TACGGTC	782	7	+	Arabidopsis thaliana	cis-acting element involved in the abscisic acid responsiveness
SpHSP16.7A	ABRE	CGCACGTGTC	1060	9	-	Hordeum vulgare	cis-acting element involved in the abscisic acid responsiveness
SpHSP16.7A	ABRE	CACGTG	1062	6	-	Arabidopsis thaliana	cis-acting element involved in the abscisic acid responsiveness
SpHSP16.7A	ABRE	ACGTG	1063	5	+	Arabidopsis thaliana	cis-acting element involved in the abscisic acid responsiveness
SpHSP16.7A	as-1	TGACG	687	5	-	Arabidopsis thaliana
SpHSP16.7A	as-1	TGACG	1452	5	+	Arabidopsis thaliana
SpHSP16.7A	TCT-motif	TCTTAC	1093	6	-	Arabidopsis thaliana	part of a light responsive element
SpHSP16.7A	STRE	AGGGG	856	5	+	Arabidopsis thaliana
SpHSP16.7A	Box 4	ATTAAT	119	6	+	Petroselinum crispum	part of a conserved DNA module involved in light responsiveness
SpHSP16.7A	G-box	ACACGTGT	715	8	+	Brassica napus	cis-acting regulatory element involved in light responsiveness
SpHSP16.7A	G-box	CACGTG	716	6	+	Arabidopsis thaliana	cis-acting regulatory element involved in light responsiveness
SpHSP16.7A	G-box	ACACGTGT	1061	8	-	Brassica napus	cis-acting regulatory element involved in light responsiveness
SpHSP16.7A	G-box	CACGTG	1062	6	-	Arabidopsis thaliana	cis-acting regulatory element involved in light responsiveness
SpHSP16.7A	CAAT-box	CAAT	22	4	-	Nicotiana glutinosa
SpHSP16.7A	CAAT-box	CAAT	80	4	+	Nicotiana glutinosa
SpHSP16.7A	CAAT-box	CAAT	117	4	+	Nicotiana glutinosa
SpHSP16.7A	CAAT-box	CAAT	181	4	+	Nicotiana glutinosa
SpHSP16.7A	CAAT-box	CAAT	185	4	-	Nicotiana glutinosa
SpHSP16.7A	CAAT-box	CAAT	221	4	+	Nicotiana glutinosa
SpHSP16.7A	CAAT-box	CCAAT	412	5	+	Arabidopsis thaliana	common cis-acting element in promoter and enhancer regions
SpHSP16.7A	CAAT-box	CAAT	413	4	+	Nicotiana glutinosa
SpHSP16.7A	CAAT-box	CCAAT	511	5	+	Arabidopsis thaliana	common cis-acting element in promoter and enhancer regions
SpHSP16.7A	CAAT-box	CAAT	512	4	+	Nicotiana glutinosa
SpHSP16.7A	CAAT-box	CAAAT	579	5	+	Pisum sativum	common cis-acting element in promoter and enhancer regions
SpHSP16.7A	CAAT-box	CAAT	667	4	+	Nicotiana glutinosa
SpHSP16.7A	CAAT-box	CAAT	669	4	-	Nicotiana glutinosa
SpHSP16.7A	CAAT-box	CAAT	903	4	+	Nicotiana glutinosa
SpHSP16.7A	CAAT-box	CAAAT	958	5	-	Pisum sativum	common cis-acting element in promoter and enhancer regions
SpHSP16.7A	CAAT-box	CCAAT	973	5	+	Arabidopsis thaliana	common cis-acting element in promoter and enhancer regions
SpHSP16.7A	CAAT-box	CAAT	974	4	+	Nicotiana glutinosa
SpHSP16.7A	CAAT-box	CAAAT	991	5	+	Pisum sativum	common cis-acting element in promoter and enhancer regions
SpHSP16.7A	CAAT-box	CAAT	1101	4	-	Nicotiana glutinosa
SpHSP16.7A	CAAT-box	CAAT	1222	4	-	Nicotiana glutinosa
SpHSP16.7A	CAAT-box	CAAT	1239	4	-	Nicotiana glutinosa
SpHSP16.7A	CAAT-box	CAAT	1316	4	-	Nicotiana glutinosa
SpHSP16.7A	CAAT-box	CAAT	1340	4	-	Nicotiana glutinosa
SpHSP16.7A	CAAT-box	CAAT	1501	4	+	Nicotiana glutinosa
SpHSP16.7A	CAAT-box	CAAT	1663	4	-	Nicotiana glutinosa
SpHSP16.7A	CAAT-box	CAAAT	1673	5	+	Pisum sativum	common cis-acting element in promoter and enhancer regions
SpHSP16.7A	CAAT-box	CAAT	1697	4	+	Nicotiana glutinosa
SpHSP16.7A	CAAT-box	CAAT	1708	4	-	Nicotiana glutinosa
SpHSP16.7A	CAAT-box	CAAT	1730	4	+	Nicotiana glutinosa
SpHSP16.7A	CAAT-box	CAAAT	1808	5	+	Pisum sativum	common cis-acting element in promoter and enhancer regions
SpHSP16.7A	CAAT-box	CAAT	1873	4	+	Nicotiana glutinosa
SpHSP16.7A	CAAT-box	CAAT	1926	4	-	Nicotiana glutinosa
SpHSP16.7A	CAAT-box	CCAAT	1967	5	+	Arabidopsis thaliana	common cis-acting element in promoter and enhancer regions
SpHSP16.7A	CAAT-box	CAAT	1968	4	+	Nicotiana glutinosa
SpHSP16.7A	Unnamed__4	CTCC	70	4	-	Petroselinum hortense
SpHSP16.7A	Unnamed__4	CTCC	444	4	-	Petroselinum hortense
SpHSP16.7A	Unnamed__4	CTCC	447	4	-	Petroselinum hortense
SpHSP16.7A	Unnamed__4	CTCC	519	4	+	Petroselinum hortense
SpHSP16.7A	Unnamed__4	CTCC	592	4	-	Petroselinum hortense
SpHSP16.7A	Unnamed__4	CTCC	609	4	+	Petroselinum hortense
SpHSP16.7A	Unnamed__4	CTCC	618	4	+	Petroselinum hortense
SpHSP16.7A	Unnamed__4	CTCC	660	4	+	Petroselinum hortense
SpHSP16.7A	Unnamed__4	CTCC	698	4	-	Petroselinum hortense
SpHSP16.7A	Unnamed__4	CTCC	800	4	-	Petroselinum hortense
SpHSP16.7A	Unnamed__4	CTCC	824	4	+	Petroselinum hortense
SpHSP16.7A	Unnamed__4	CTCC	870	4	-	Petroselinum hortense
SpHSP16.7A	Unnamed__4	CTCC	913	4	-	Petroselinum hortense
SpHSP16.7A	Unnamed__4	CTCC	967	4	-	Petroselinum hortense
SpHSP16.7A	Unnamed__4	CTCC	1083	4	-	Petroselinum hortense
SpHSP16.7A	Unnamed__4	CTCC	1468	4	+	Petroselinum hortense
SpHSP16.7A	Unnamed__4	CTCC	1855	4	+	Petroselinum hortense
SpHSP16.7A		motif_sequence	330	4	-	organism	short_function
SpHSP16.7A		motif_sequence	389	4	+	organism	short_function
SpHSP16.7A		motif_sequence	517	4	+	organism	short_function
SpHSP16.7A		motif_sequence	572	4	+	organism	short_function
SpHSP16.7A		motif_sequence	789	4	-	organism	short_function
SpHSP16.7A		motif_sequence	829	4	-	organism	short_function
SpHSP16.7A		motif_sequence	886	4	-	organism	short_function
SpHSP16.7A		motif_sequence	1016	4	-	organism	short_function
SpHSP16.7A		motif_sequence	1038	4	-	organism	short_function
SpHSP16.7A		motif_sequence	1086	4	-	organism	short_function
SpHSP16.7A		motif_sequence	1131	4	-	organism	short_function
SpHSP16.7A		motif_sequence	1186	4	-	organism	short_function
SpHSP16.7A		motif_sequence	1194	4	+	organism	short_function
SpHSP16.7A		motif_sequence	1460	4	+	organism	short_function
SpHSP16.7A		motif_sequence	1472	4	+	organism	short_function
SpHSP16.7A		motif_sequence	1668	4	+	organism	short_function
SpHSP16.7A	AAGAA-motif	GAAAGAA	1741	7	+	Avena sativa
SpHSP16.7A	Sp1	GGGCGG	962	6	+	Oryza sativa	light responsive element
SpHSP16.7A	Sp1	GGGCGG	1899	6	-	Oryza sativa	light responsive element
SpHSP16.7A	TATA-box	ATATAA	28	6	+	Brassica oleracea	core promoter element around -30 of transcription start
SpHSP16.7A	TATA-box	TATA	29	4	+	Arabidopsis thaliana	core promoter element around -30 of transcription start
SpHSP16.7A	TATA-box	ATTATA	223	6	+	Brassica napus	core promoter element around -30 of transcription start
SpHSP16.7A	TATA-box	TATAA	224	5	-	Arabidopsis thaliana	core promoter element around -30 of transcription start
SpHSP16.7A	TATA-box	TATA	225	4	+	Arabidopsis thaliana	core promoter element around -30 of transcription start
SpHSP16.7A	TATA-box	TACAAAA	257	7	-	Oryza sativa	core promoter element around -30 of transcription start
SpHSP16.7A	TATA-box	ATATAT	301	6	+	Brassica napus	core promoter element around -30 of transcription start
SpHSP16.7A	TATA-box	TATA	302	4	+	Arabidopsis thaliana	core promoter element around -30 of transcription start
SpHSP16.7A	TATA-box	TATAAA	862	6	-	Helianthus annuus	core promoter element around -30 of transcription start
SpHSP16.7A	TATA-box	TATAA	863	5	-	Arabidopsis thaliana	core promoter element around -30 of transcription start
SpHSP16.7A	TATA-box	TATA	864	4	+	Arabidopsis thaliana	core promoter element around -30 of transcription start
SpHSP16.7A	TATA-box	ccTATAAAaa	1199	9	+	Arabidopsis thaliana	core promoter element around -30 of transcription start
SpHSP16.7A	TATA-box	ATATAA	1200	6	+	Brassica oleracea	core promoter element around -30 of transcription start
SpHSP16.7A	TATA-box	TATA	1201	4	-	Arabidopsis thaliana	core promoter element around -30 of transcription start
SpHSP16.7A	TATA-box	TATACA	1539	6	-	Helianthus annuus	core promoter element around -30 of transcription start
SpHSP16.7A	TATA-box	TATATA	1541	6	-	Arabidopsis thaliana	core promoter element around -30 of transcription start
SpHSP16.7A	TATA-box	ATATAT	1542	6	-	Brassica napus	core promoter element around -30 of transcription start
SpHSP16.7A	TATA-box	TATA	1543	4	-	Arabidopsis thaliana	core promoter element around -30 of transcription start
SpHSP16.7A	TATA-box	TATATTTATATTT	1557	12	-	Avena sativa	core promoter element around -30 of transcription start
SpHSP16.7A	TATA-box	ATATAT	1559	6	-	Brassica napus	core promoter element around -30 of transcription start
SpHSP16.7A	TATA-box	TATATA	1560	6	-	Arabidopsis thaliana	core promoter element around -30 of transcription start
SpHSP16.7A	TATA-box	ATATAT	1561	6	-	Brassica napus	core promoter element around -30 of transcription start
SpHSP16.7A	TATA-box	TATATA	1562	6	-	Arabidopsis thaliana	core promoter element around -30 of transcription start
SpHSP16.7A	TATA-box	ATATAT	1563	6	-	Brassica napus	core promoter element around -30 of transcription start
SpHSP16.7A	TATA-box	TATATA	1564	6	-	Arabidopsis thaliana	core promoter element around -30 of transcription start
SpHSP16.7A	TATA-box	ATATAT	1565	6	-	Brassica napus	core promoter element around -30 of transcription start
SpHSP16.7A	TATA-box	TATATA	1566	6	-	Arabidopsis thaliana	core promoter element around -30 of transcription start
SpHSP16.7A	TATA-box	ATATAT	1567	6	-	Brassica napus	core promoter element around -30 of transcription start
SpHSP16.7A	TATA-box	TATATA	1568	6	-	Arabidopsis thaliana	core promoter element around -30 of transcription start
SpHSP16.7A	TATA-box	ATATAT	1569	6	-	Brassica napus	core promoter element around -30 of transcription start
SpHSP16.7A	TATA-box	TATATA	1570	6	-	Arabidopsis thaliana	core promoter element around -30 of transcription start
SpHSP16.7A	TATA-box	ATATAT	1571	6	-	Brassica napus	core promoter element around -30 of transcription start
SpHSP16.7A	TATA-box	TATATA	1572	6	-	Arabidopsis thaliana	core promoter element around -30 of transcription start
SpHSP16.7A	TATA-box	ATATAT	1573	6	-	Brassica napus	core promoter element around -30 of transcription start
SpHSP16.7A	TATA-box	TATATA	1574	6	-	Arabidopsis thaliana	core promoter element around -30 of transcription start
SpHSP16.7A	TATA-box	ATATAT	1575	6	-	Brassica napus	core promoter element around -30 of transcription start
SpHSP16.7A	TATA-box	TATATA	1576	6	-	Arabidopsis thaliana	core promoter element around -30 of transcription start
SpHSP16.7A	TATA-box	TATA	1578	4	-	Arabidopsis thaliana	core promoter element around -30 of transcription start
SpHSP16.7A	TATA-box	ATATAT	1585	6	-	Brassica napus	core promoter element around -30 of transcription start
SpHSP16.7A	TATA-box	TATATA	1586	6	-	Arabidopsis thaliana	core promoter element around -30 of transcription start
SpHSP16.7A	TATA-box	ATATAT	1587	6	-	Brassica napus	core promoter element around -30 of transcription start
SpHSP16.7A	TATA-box	TATATA	1588	6	-	Arabidopsis thaliana	core promoter element around -30 of transcription start
SpHSP16.7A	TATA-box	ATATAT	1589	6	-	Brassica napus	core promoter element around -30 of transcription start
SpHSP16.7A	TATA-box	TATATA	1590	6	-	Arabidopsis thaliana	core promoter element around -30 of transcription start
SpHSP16.7A	TATA-box	ATATAT	1591	6	-	Brassica napus	core promoter element around -30 of transcription start
SpHSP16.7A	TATA-box	TATATA	1592	6	-	Arabidopsis thaliana	core promoter element around -30 of transcription start
SpHSP16.7A	TATA-box	ATATAT	1593	6	-	Brassica napus	core promoter element around -30 of transcription start
SpHSP16.7A	TATA-box	TATATA	1594	6	-	Arabidopsis thaliana	core promoter element around -30 of transcription start
SpHSP16.7A	TATA-box	ATATAT	1595	6	-	Brassica napus	core promoter element around -30 of transcription start
SpHSP16.7A	TATA-box	TATATA	1596	6	-	Arabidopsis thaliana	core promoter element around -30 of transcription start
SpHSP16.7A	TATA-box	ATATAT	1597	6	-	Brassica napus	core promoter element around -30 of transcription start
SpHSP16.7A	TATA-box	TATA	1598	4	-	Arabidopsis thaliana	core promoter element around -30 of transcription start
SpHSP16.7A	TATA-box	TATAAA	1614	6	-	Helianthus annuus	core promoter element around -30 of transcription start
SpHSP16.7A	TATA-box	TATAA	1615	5	-	Arabidopsis thaliana	core promoter element around -30 of transcription start
SpHSP16.7A	TATA-box	TATA	1616	4	-	Arabidopsis thaliana	core promoter element around -30 of transcription start
SpHSP16.7A	TATA-box	TATAAA	1634	6	-	Helianthus annuus	core promoter element around -30 of transcription start
SpHSP16.7A	TATA-box	TATAA	1635	5	-	Arabidopsis thaliana	core promoter element around -30 of transcription start
SpHSP16.7A	TATA-box	TATA	1636	4	-	Arabidopsis thaliana	core promoter element around -30 of transcription start
SpHSP16.7A	TATA-box	TATAAA	1685	6	-	Helianthus annuus	core promoter element around -30 of transcription start
SpHSP16.7A	TATA-box	TATAA	1686	5	-	Arabidopsis thaliana	core promoter element around -30 of transcription start
SpHSP16.7A	TATA-box	TATA	1687	4	-	Arabidopsis thaliana	core promoter element around -30 of transcription start
SpHSP16.7A	TATA-box	TATA	1826	4	-	Arabidopsis thaliana	core promoter element around -30 of transcription start
SpHSP16.7A	TATA-box	ccTATAAAaa	1882	9	+	Arabidopsis thaliana	core promoter element around -30 of transcription start
SpHSP16.7A	TATA-box	TATA	1884	4	-	Arabidopsis thaliana	core promoter element around -30 of transcription start
SpHSP16.7A	TATA-box	ATATAT	1939	6	-	Brassica napus	core promoter element around -30 of transcription start
SpHSP16.7A	TATA-box	TATA	1940	4	-	Arabidopsis thaliana	core promoter element around -30 of transcription start
SpHSP16.7A	MYB-like sequence	TAACCA	1116	6	+	Arabidopsis thaliana
SpHSP16.7A	AC-I	(T/C)C(T/C)(C/T)ACC(T/C)ACC	1023	8.5	-	Phaseolus vulgaris
SpHSP16.7A	CGTCA-motif	CGTCA	687	5	+	Hordeum vulgare	cis-acting regulatory element involved in the MeJA-responsiveness
SpHSP16.7A	CGTCA-motif	CGTCA	1452	5	-	Hordeum vulgare	cis-acting regulatory element involved in the MeJA-responsiveness
SpHSP16.7A	MYC	CAATTG	667	6	+	Arabidopsis thaliana
SpHSP16.7A	MYC	CATTTG	957	6	+	Arabidopsis thaliana
SpHSP16.7A	MYC	CATGTG	1254	6	+	Arabidopsis thaliana
SpHSP16.7A	MYC	CATGTG	1323	6	+	Arabidopsis thaliana
SpHSP16.7A	AT~TATA-box	TATATA	1541	6	-	Arabidopsis thaliana
SpHSP16.7A	AT~TATA-box	TATATA	1560	6	-	Arabidopsis thaliana
SpHSP16.7A	AT~TATA-box	TATATA	1562	6	-	Arabidopsis thaliana
SpHSP16.7A	AT~TATA-box	TATATA	1564	6	-	Arabidopsis thaliana
SpHSP16.7A	AT~TATA-box	TATATA	1566	6	-	Arabidopsis thaliana
SpHSP16.7A	AT~TATA-box	TATATA	1568	6	-	Arabidopsis thaliana
SpHSP16.7A	AT~TATA-box	TATATA	1570	6	-	Arabidopsis thaliana
SpHSP16.7A	AT~TATA-box	TATATA	1572	6	-	Arabidopsis thaliana
SpHSP16.7A	AT~TATA-box	TATATA	1574	6	-	Arabidopsis thaliana
SpHSP16.7A	AT~TATA-box	TATATA	1576	6	-	Arabidopsis thaliana
SpHSP16.7A	AT~TATA-box	TATATA	1586	6	-	Arabidopsis thaliana
SpHSP16.7A	AT~TATA-box	TATATA	1588	6	-	Arabidopsis thaliana
SpHSP16.7A	AT~TATA-box	TATATA	1590	6	-	Arabidopsis thaliana
SpHSP16.7A	AT~TATA-box	TATATA	1592	6	-	Arabidopsis thaliana
SpHSP16.7A	AT~TATA-box	TATATA	1594	6	-	Arabidopsis thaliana
SpHSP16.7A	AT~TATA-box	TATATA	1596	6	-	Arabidopsis thaliana
SpHSP16.7A	G-Box	CACGTG	716	6	+	Pisum sativum	cis-acting regulatory element involved in light responsiveness
SpHSP16.7A	G-Box	CACGTG	1062	6	-	Pisum sativum	cis-acting regulatory element involved in light responsiveness
SpHSP16.7A	TGACG-motif	TGACG	687	5	-	Hordeum vulgare	cis-acting regulatory element involved in the MeJA-responsiveness
SpHSP16.7A	TGACG-motif	TGACG	1452	5	+	Hordeum vulgare	cis-acting regulatory element involved in the MeJA-responsiveness
SpHSP16.7A	W box	TTGACC	922	6	+	Arabidopsis thaliana
SpHSP16.7A	ERE	ATTTTAAA	48	8	-	Nicotiana glutinos
SpHSP16.7B	Myb-binding site	CAACAG	257	6	-	Nicotiana tabacum
SpHSP16.7B	TCT-motif	TCTTAC	276	6	+	Arabidopsis thaliana	part of a light responsive element
SpHSP16.7B	TCT-motif	TCTTAC	1205	6	+	Arabidopsis thaliana	part of a light responsive element
SpHSP16.7B	DRE core	GCCGAC	1918	6	+	Arabidopsis thaliana
SpHSP16.7B	ARE	AAACCA	1114	6	-	Zea mays	cis-acting regulatory element essential for the anaerobic induction
SpHSP16.7B	ARE	AAACCA	1231	6	-	Zea mays	cis-acting regulatory element essential for the anaerobic induction
SpHSP16.7B	ARE	AAACCA	1397	6	+	Zea mays	cis-acting regulatory element essential for the anaerobic induction
SpHSP16.7B	ARE	AAACCA	1689	6	+	Zea mays	cis-acting regulatory element essential for the anaerobic induction
SpHSP16.7B	Myb	CAACTG	282	6	-	Arabidopsis thaliana
SpHSP16.7B	Myb	CAACTG	537	6	+	Arabidopsis thaliana
SpHSP16.7B	CAT-box	GCCACT	699	6	-	Arabidopsis thaliana	cis-acting regulatory element related to meristem expression
SpHSP16.7B	MYB	CAACCA	213	6	-	Arabidopsis thaliana
SpHSP16.7B	MYB	CAACAG	257	6	-	Arabidopsis thaliana
SpHSP16.7B	MYB	CAACCA	908	6	-	Arabidopsis thaliana
SpHSP16.7B	MYB	TAACCA	1097	6	-	Arabidopsis thaliana
SpHSP16.7B	MYB	CAACCA	1948	6	+	Arabidopsis thaliana
SpHSP16.7B	WRE3	CCACCT	1855	6	+	Pisum sativum
SpHSP16.7B	3-AF1 binding site	TAAGAGAGGAA	1972	10	-	Solanum tuberosum	light responsive element
SpHSP16.7B	Unnamed__1	CGTGG	1062	5	-	Zea mays
SpHSP16.7B	Unnamed__1	CGTGG	1671	5	-	Zea mays
SpHSP16.7B	Unnamed__1	CGTGG	1692	5	-	Zea mays
SpHSP16.7B	Unnamed__2	CCCCGG	1198	6	-	Zea mays
SpHSP16.7B	A-box	CCGTCC	366	6	-	Petroselinum crispum	cis-acting regulatory element
SpHSP16.7B	A-box	CCGTCC	1709	6	-	Petroselinum crispum	cis-acting regulatory element
SpHSP16.7B	CCGTCC motif	CCGTCC	366	6	-	Nicotiana tabacum
SpHSP16.7B	CCGTCC motif	CCGTCC	1709	6	-	Nicotiana tabacum
SpHSP16.7B	MYC	CATTTG	90	6	-	Arabidopsis thaliana
SpHSP16.7B	MYC	CATTTG	350	6	-	Arabidopsis thaliana
SpHSP16.7B	MYC	CAATTG	808	6	+	Arabidopsis thaliana
SpHSP16.7B	MYC	CATTTG	992	6	+	Arabidopsis thaliana
SpHSP16.7B	MYC	CATTTG	1031	6	-	Arabidopsis thaliana
SpHSP16.7B	MYC	CATTTG	1136	6	-	Arabidopsis thaliana
SpHSP16.7B	MYC	CATTTG	1434	6	+	Arabidopsis thaliana
SpHSP16.7B	MYB-like sequence	TAACCA	1097	6	-	Arabidopsis thaliana
SpHSP16.7B	CAAT-box	CAAAT	90	5	+	Pisum sativum	common cis-acting element in promoter and enhancer regions
SpHSP16.7B	CAAT-box	CAAT	167	4	-	Nicotiana glutinosa
SpHSP16.7B	CAAT-box	CAAT	181	4	-	Nicotiana glutinosa
SpHSP16.7B	CAAT-box	CAAT	191	4	-	Nicotiana glutinosa
SpHSP16.7B	CAAT-box	CCAAT	265	5	-	Arabidopsis thaliana	common cis-acting element in promoter and enhancer regions
SpHSP16.7B	CAAT-box	CAAT	326	4	-	Nicotiana glutinosa
SpHSP16.7B	CAAT-box	CAAT	346	4	+	Nicotiana glutinosa
SpHSP16.7B	CAAT-box	CAAAT	350	5	+	Pisum sativum	common cis-acting element in promoter and enhancer regions
SpHSP16.7B	CAAT-box	CAAT	383	4	-	Nicotiana glutinosa
SpHSP16.7B	CAAT-box	CAAT	392	4	-	Nicotiana glutinosa
SpHSP16.7B	CAAT-box	CAAAT	470	5	+	Pisum sativum	common cis-acting element in promoter and enhancer regions
SpHSP16.7B	CAAT-box	CAAT	478	4	-	Nicotiana glutinosa
SpHSP16.7B	CAAT-box	CAAT	501	4	+	Nicotiana glutinosa
SpHSP16.7B	CAAT-box	CAAT	559	4	-	Nicotiana glutinosa
SpHSP16.7B	CAAT-box	CAAT	571	4	-	Nicotiana glutinosa
SpHSP16.7B	CAAT-box	CAAAT	607	5	-	Pisum sativum	common cis-acting element in promoter and enhancer regions
SpHSP16.7B	CAAT-box	CAAT	645	4	+	Nicotiana glutinosa
SpHSP16.7B	CAAT-box	CCAAT	660	5	-	Arabidopsis thaliana	common cis-acting element in promoter and enhancer regions
SpHSP16.7B	CAAT-box	CAAAT	762	5	-	Pisum sativum	common cis-acting element in promoter and enhancer regions
SpHSP16.7B	CAAT-box	CAAT	781	4	-	Nicotiana glutinosa
SpHSP16.7B	CAAT-box	CCAAT	786	5	-	Arabidopsis thaliana	common cis-acting element in promoter and enhancer regions
SpHSP16.7B	CAAT-box	CAAT	808	4	+	Nicotiana glutinosa
SpHSP16.7B	CAAT-box	CAAT	810	4	-	Nicotiana glutinosa
SpHSP16.7B	CAAT-box	CAAT	853	4	-	Nicotiana glutinosa
SpHSP16.7B	CAAT-box	CAAT	858	4	+	Nicotiana glutinosa
SpHSP16.7B	CAAT-box	CAAT	894	4	+	Nicotiana glutinosa
SpHSP16.7B	CAAT-box	CCAAT	906	5	-	Arabidopsis thaliana	common cis-acting element in promoter and enhancer regions
SpHSP16.7B	CAAT-box	CAAAT	993	5	-	Pisum sativum	common cis-acting element in promoter and enhancer regions
SpHSP16.7B	CAAT-box	CAAAT	1031	5	+	Pisum sativum	common cis-acting element in promoter and enhancer regions
SpHSP16.7B	CAAT-box	CAAT	1082	4	+	Nicotiana glutinosa
SpHSP16.7B	CAAT-box	CAAAT	1136	5	+	Pisum sativum	common cis-acting element in promoter and enhancer regions
SpHSP16.7B	CAAT-box	CAAAT	1266	5	+	Pisum sativum	common cis-acting element in promoter and enhancer regions
SpHSP16.7B	CAAT-box	CCAAT	1302	5	-	Arabidopsis thaliana	common cis-acting element in promoter and enhancer regions
SpHSP16.7B	CAAT-box	CAAT	1351	4	+	Nicotiana glutinosa
SpHSP16.7B	CAAT-box	CAAAT	1376	5	+	Pisum sativum	common cis-acting element in promoter and enhancer regions
SpHSP16.7B	CAAT-box	CAAAT	1435	5	-	Pisum sativum	common cis-acting element in promoter and enhancer regions
SpHSP16.7B	CAAT-box	CAAT	1530	4	-	Nicotiana glutinosa
SpHSP16.7B	CAAT-box	CCCAATTT	1746	8	+	Arabidopsis thaliana	common cis-acting element in promoter and enhancer regions
SpHSP16.7B	CAAT-box	CCAAT	1747	5	+	Arabidopsis thaliana	common cis-acting element in promoter and enhancer regions
SpHSP16.7B	CAAT-box	CAAT	1748	4	+	Nicotiana glutinosa
SpHSP16.7B	CAAT-box	CAAAT	1799	5	-	Pisum sativum	common cis-acting element in promoter and enhancer regions
SpHSP16.7B	CAAT-box	CAAAT	1810	5	+	Pisum sativum	common cis-acting element in promoter and enhancer regions
SpHSP16.7B	CAAT-box	CCAAT	1838	5	+	Arabidopsis thaliana	common cis-acting element in promoter and enhancer regions
SpHSP16.7B	CAAT-box	CAAT	1839	4	+	Nicotiana glutinosa
SpHSP16.7B	CAAT-box	CAAT	1891	4	+	Nicotiana glutinosa
SpHSP16.7B	G-box	CACGAC	1063	6	+	Zea mays	cis-acting regulatory element involved in light responsiveness
SpHSP16.7B	G-box	CACGAC	1672	6	+	Zea mays	cis-acting regulatory element involved in light responsiveness
SpHSP16.7B	GC-motif	CCCCCG	1199	6	-	Zea mays	enhancer-like element involved in anoxic specific inducibility
SpHSP16.7B	STRE	AGGGG	1039	5	+	Arabidopsis thaliana
SpHSP16.7B	STRE	AGGGG	1886	5	-	Arabidopsis thaliana
SpHSP16.7B	MBS	CAACTG	282	6	-	Arabidopsis thaliana	MYB binding site involved in drought-inducibility
SpHSP16.7B	MBS	CAACTG	537	6	+	Arabidopsis thaliana	MYB binding site involved in drought-inducibility
SpHSP16.7B	TATA-box	ATATAT	388	6	+	Brassica napus	core promoter element around -30 of transcription start
SpHSP16.7B	TATA-box	TATA	389	4	+	Arabidopsis thaliana	core promoter element around -30 of transcription start
SpHSP16.7B	TATA-box	TATAAGAA	552	8	-	Zea mays	core promoter element around -30 of transcription start
SpHSP16.7B	TATA-box	TATAA	555	5	-	Arabidopsis thaliana	core promoter element around -30 of transcription start
SpHSP16.7B	TATA-box	TATA	556	4	+	Arabidopsis thaliana	core promoter element around -30 of transcription start
SpHSP16.7B	TATA-box	TATA	579	4	+	Arabidopsis thaliana	core promoter element around -30 of transcription start
SpHSP16.7B	TATA-box	ATATAT	772	6	+	Brassica napus	core promoter element around -30 of transcription start
SpHSP16.7B	TATA-box	TATA	773	4	+	Arabidopsis thaliana	core promoter element around -30 of transcription start
SpHSP16.7B	TATA-box	ATTATA	794	6	+	Brassica napus	core promoter element around -30 of transcription start
SpHSP16.7B	TATA-box	TATAA	795	5	-	Arabidopsis thaliana	core promoter element around -30 of transcription start
SpHSP16.7B	TATA-box	TATA	796	4	+	Arabidopsis thaliana	core promoter element around -30 of transcription start
SpHSP16.7B	TATA-box	TATACA	1021	6	-	Helianthus annuus	core promoter element around -30 of transcription start
SpHSP16.7B	TATA-box	TATA	1023	4	-	Arabidopsis thaliana	core promoter element around -30 of transcription start
SpHSP16.7B	TATA-box	TATAA	1100	5	-	Arabidopsis thaliana	core promoter element around -30 of transcription start
SpHSP16.7B	TATA-box	TATA	1101	4	-	Arabidopsis thaliana	core promoter element around -30 of transcription start
SpHSP16.7B	TATA-box	TATAA	1217	5	-	Arabidopsis thaliana	core promoter element around -30 of transcription start
SpHSP16.7B	TATA-box	TATA	1218	4	-	Arabidopsis thaliana	core promoter element around -30 of transcription start
SpHSP16.7B	TATA-box	TATA	1380	4	-	Arabidopsis thaliana	core promoter element around -30 of transcription start
SpHSP16.7B	TATA-box	TATA	1466	4	-	Arabidopsis thaliana	core promoter element around -30 of transcription start
SpHSP16.7B	Unnamed__4	CTCC	160	4	+	Petroselinum hortense
SpHSP16.7B	Unnamed__4	CTCC	291	4	+	Petroselinum hortense
SpHSP16.7B	Unnamed__4	CTCC	863	4	+	Petroselinum hortense
SpHSP16.7B	Unnamed__4	CTCC	1161	4	-	Petroselinum hortense
SpHSP16.7B	Unnamed__4	CTCC	1186	4	-	Petroselinum hortense
SpHSP16.7B	Unnamed__4	CTCC	1365	4	+	Petroselinum hortense
SpHSP16.7B	Unnamed__4	CTCC	1763	4	+	Petroselinum hortense
SpHSP16.7B	Unnamed__4	CTCC	1846	4	+	Petroselinum hortense
SpHSP16.7B	Unnamed__4	CTCC	1880	4	+	Petroselinum hortense
SpHSP16.7B	Unnamed__4	CTCC	1936	4	+	Petroselinum hortense
SpHSP16.7B	Unnamed__4	CTCC	1977	4	+	Petroselinum hortense
SpHSP16.7B	CCGTCC-box	CCGTCC	366	6	-	Petroselinum hortense
SpHSP16.7B	CCGTCC-box	CCGTCC	1709	6	-	Petroselinum hortense
SpHSP16.7B		motif_sequence	43	4	+	organism	short_function
SpHSP16.7B		motif_sequence	125	4	-	organism	short_function
SpHSP16.7B		motif_sequence	140	4	+	organism	short_function
SpHSP16.7B		motif_sequence	142	4	-	organism	short_function
SpHSP16.7B		motif_sequence	203	4	-	organism	short_function
SpHSP16.7B		motif_sequence	299	4	-	organism	short_function
SpHSP16.7B		motif_sequence	356	4	-	organism	short_function
SpHSP16.7B		motif_sequence	592	4	+	organism	short_function
SpHSP16.7B		motif_sequence	611	4	-	organism	short_function
SpHSP16.7B		motif_sequence	656	4	-	organism	short_function
SpHSP16.7B		motif_sequence	690	4	+	organism	short_function
SpHSP16.7B		motif_sequence	943	4	+	organism	short_function
SpHSP16.7B		motif_sequence	948	4	+	organism	short_function
SpHSP16.7B		motif_sequence	961	4	+	organism	short_function
SpHSP16.7B		motif_sequence	1108	4	+	organism	short_function
SpHSP16.7B		motif_sequence	1225	4	+	organism	short_function
SpHSP16.7B		motif_sequence	1282	4	-	organism	short_function
SpHSP16.7B		motif_sequence	1298	4	-	organism	short_function
SpHSP16.7B		motif_sequence	1309	4	-	organism	short_function
SpHSP16.7B		motif_sequence	1431	4	-	organism	short_function
SpHSP16.7B		motif_sequence	1648	4	+	organism	short_function
SpHSP16.7B		motif_sequence	1813	4	+	organism	short_function
SpHSP16.7B		motif_sequence	1975	4	+	organism	short_function
SpHSP16.7B	AAGAA-motif	gGTAAAGAAA	1739	9	-	Avena sativa
SpHSP16.7B	AAGAA-motif	GAAAGAA	1740	7	-	Avena sativa
SpHSP17.0	CAT-box	GCCACT	624	6	+	Arabidopsis thaliana	cis-acting regulatory element related to meristem expression
SpHSP17.0	WUN-motif	CCATTTCAA	27	9	-	Nicotiana glutinosa
SpHSP17.0	WUN-motif	AAATTTCTT	1142	9	-	Nicotiana glutinosa
SpHSP17.0	MYB	CAACCA	775	6	-	Arabidopsis thaliana
SpHSP17.0	MYB	TAACCA	893	6	-	Arabidopsis thaliana
SpHSP17.0	MYB	CAACAG	985	6	+	Arabidopsis thaliana
SpHSP17.0	MYB	CAACCA	1118	6	-	Arabidopsis thaliana
SpHSP17.0	MYB	CAACCA	1561	6	-	Arabidopsis thaliana
SpHSP17.0	MYB	CAACCA	1904	6	+	Arabidopsis thaliana
SpHSP17.0	AE-box	AGAAACTT	1771	8	-	Arabidopsis thaliana	part of a module for light response
SpHSP17.0	Myb	TAACTG	1065	6	+	Arabidopsis thaliana
SpHSP17.0	ARE	AAACCA	47	6	-	Zea mays	cis-acting regulatory element essential for the anaerobic induction
SpHSP17.0	ARE	AAACCA	1811	6	-	Zea mays	cis-acting regulatory element essential for the anaerobic induction
SpHSP17.0	ACTCATCCT sequence	ACTCATCCT	390	9	+	Arabidopsis thaliana
SpHSP17.0	chs-CMA1a	TTACTTAA	1390	8	-	Daucus carota	part of a light responsive element
SpHSP17.0	TCA-element	CCATCTTTTT	551	9	-	Nicotiana tabacum	cis-acting element involved in salicylic acid responsiveness
SpHSP17.0	Myb-binding site	CAACAG	985	6	+	Nicotiana tabacum
SpHSP17.0	MRE	AACCTAA	570	7	-	Petroselinum crispum	MYB binding site involved in light responsiveness
SpHSP17.0	MRE	AACCTAA	1432	7	+	Petroselinum crispum	MYB binding site involved in light responsiveness
SpHSP17.0	CARE	CAACTCCC	1924	8	+	Oryza sativa
SpHSP17.0	GCN4_motif	TGAGTCA	388	7	-	Oryza sativa	cis-regulatory element involved in endosperm expression
SpHSP17.0	O2-site	GATGA(C/T)(A/G)TG(A/G)	241	8	-	Zea mays	cis-acting regulatory element involved in zein metabolism regulation
SpHSP17.0	as-1	TGACG	414	5	+	Arabidopsis thaliana
SpHSP17.0	as-1	TGACG	697	5	+	Arabidopsis thaliana
SpHSP17.0	as-1	TGACG	1400	5	+	Arabidopsis thaliana
SpHSP17.0	ABRE	ACGTG	1402	5	+	Arabidopsis thaliana	cis-acting element involved in the abscisic acid responsiveness
SpHSP17.0	STRE	AGGGG	692	5	+	Arabidopsis thaliana
SpHSP17.0	STRE	AGGGG	741	5	-	Arabidopsis thaliana
SpHSP17.0	TATC-box	TATCCCA	1718	7	+	Oryza sativa	cis-acting element involved in gibberellin-responsiveness
SpHSP17.0	G-box	CACGTC	1401	6	-	Zea mays	cis-acting regulatory element involved in light responsiveness
SpHSP17.0	CAAT-box	CAAT	188	4	+	Nicotiana glutinosa
SpHSP17.0	CAAT-box	CAAT	331	4	-	Nicotiana glutinosa
SpHSP17.0	CAAT-box	CAAT	446	4	+	Nicotiana glutinosa
SpHSP17.0	CAAT-box	CAAT	557	4	-	Nicotiana glutinosa
SpHSP17.0	CAAT-box	CCAAT	608	5	+	Arabidopsis thaliana	common cis-acting element in promoter and enhancer regions
SpHSP17.0	CAAT-box	CAAT	609	4	+	Nicotiana glutinosa
SpHSP17.0	CAAT-box	CAAAT	772	5	-	Pisum sativum	common cis-acting element in promoter and enhancer regions
SpHSP17.0	CAAT-box	CAAT	832	4	-	Nicotiana glutinosa
SpHSP17.0	CAAT-box	CAAT	890	4	+	Nicotiana glutinosa
SpHSP17.0	CAAT-box	CAAAT	906	5	-	Pisum sativum	common cis-acting element in promoter and enhancer regions
SpHSP17.0	CAAT-box	CAAT	930	4	+	Nicotiana glutinosa
SpHSP17.0	CAAT-box	CCAAT	1011	5	-	Arabidopsis thaliana	common cis-acting element in promoter and enhancer regions
SpHSP17.0	CAAT-box	CCAAT	1099	5	-	Arabidopsis thaliana	common cis-acting element in promoter and enhancer regions
SpHSP17.0	CAAT-box	CAACCAACTCC	1113	10	-	Arabidopsis thaliana	common cis-acting element in promoter and enhancer regions
SpHSP17.0	CAAT-box	CAAAT	1115	5	-	Pisum sativum	common cis-acting element in promoter and enhancer regions
SpHSP17.0	CAAT-box	CAAT	1168	4	-	Nicotiana glutinosa
SpHSP17.0	CAAT-box	CAAT	1249	4	-	Nicotiana glutinosa
SpHSP17.0	CAAT-box	CAAT	1259	4	+	Nicotiana glutinosa
SpHSP17.0	CAAT-box	CAAT	1273	4	-	Nicotiana glutinosa
SpHSP17.0	CAAT-box	CAAT	1289	4	+	Nicotiana glutinosa
SpHSP17.0	CAAT-box	CAAAT	1372	5	+	Pisum sativum	common cis-acting element in promoter and enhancer regions
SpHSP17.0	CAAT-box	CAAT	1466	4	+	Nicotiana glutinosa
SpHSP17.0	CAAT-box	CAAT	1490	4	-	Nicotiana glutinosa
SpHSP17.0	CAAT-box	CCAAT	1524	5	-	Arabidopsis thaliana	common cis-acting element in promoter and enhancer regions
SpHSP17.0	CAAT-box	CCAAT	1550	5	+	Arabidopsis thaliana	common cis-acting element in promoter and enhancer regions
SpHSP17.0	CAAT-box	CAAT	1551	4	+	Nicotiana glutinosa
SpHSP17.0	CAAT-box	CCAAT	1557	5	+	Arabidopsis thaliana	common cis-acting element in promoter and enhancer regions
SpHSP17.0	CAAT-box	CAAT	1558	4	+	Nicotiana glutinosa
SpHSP17.0	CAAT-box	CAAAT	1597	5	+	Pisum sativum	common cis-acting element in promoter and enhancer regions
SpHSP17.0	CAAT-box	CAAT	1613	4	-	Nicotiana glutinosa
SpHSP17.0	CAAT-box	CCAAT	1632	5	-	Arabidopsis thaliana	common cis-acting element in promoter and enhancer regions
SpHSP17.0	CAAT-box	CCAAT	1699	5	+	Arabidopsis thaliana	common cis-acting element in promoter and enhancer regions
SpHSP17.0	CAAT-box	CAAT	1700	4	+	Nicotiana glutinosa
SpHSP17.0	CAAT-box	CCCAATTT	1721	8	+	Arabidopsis thaliana	common cis-acting element in promoter and enhancer regions
SpHSP17.0	CAAT-box	CCAAT	1722	5	+	Arabidopsis thaliana	common cis-acting element in promoter and enhancer regions
SpHSP17.0	CAAT-box	CAAT	1723	4	+	Nicotiana glutinosa
SpHSP17.0	CAAT-box	CCAAT	1751	5	+	Arabidopsis thaliana	common cis-acting element in promoter and enhancer regions
SpHSP17.0	CAAT-box	CAAT	1752	4	+	Nicotiana glutinosa
SpHSP17.0	CAAT-box	CAACCAACTCC	1887	10	+	Arabidopsis thaliana	common cis-acting element in promoter and enhancer regions
SpHSP17.0	CAAT-box	CAAAT	1945	5	-	Pisum sativum	common cis-acting element in promoter and enhancer regions
SpHSP17.0	AAAC-motif	CAATCAAAACCT	1974	11	+	Spinacia oleracea	light responsive element
SpHSP17.0	Unnamed__4	CTCC	299	4	+	Petroselinum hortense
SpHSP17.0	Unnamed__4	CTCC	512	4	+	Petroselinum hortense
SpHSP17.0	Unnamed__4	CTCC	536	4	-	Petroselinum hortense
SpHSP17.0	Unnamed__4	CTCC	606	4	+	Petroselinum hortense
SpHSP17.0	Unnamed__4	CTCC	665	4	+	Petroselinum hortense
SpHSP17.0	Unnamed__4	CTCC	721	4	-	Petroselinum hortense
SpHSP17.0	Unnamed__4	CTCC	786	4	+	Petroselinum hortense
SpHSP17.0	Unnamed__4	CTCC	847	4	+	Petroselinum hortense
SpHSP17.0	Unnamed__4	CTCC	1352	4	-	Petroselinum hortense
SpHSP17.0	Unnamed__4	CTCC	1474	4	+	Petroselinum hortense
SpHSP17.0	Unnamed__4	CTCC	1635	4	-	Petroselinum hortense
SpHSP17.0	Unnamed__4	CTCC	1868	4	+	Petroselinum hortense
SpHSP17.0	Unnamed__4	CTCC	1894	4	+	Petroselinum hortense
SpHSP17.0	Unnamed__4	CTCC	1898	4	+	Petroselinum hortense
SpHSP17.0	Unnamed__4	CTCC	1927	4	+	Petroselinum hortense
SpHSP17.0	TCA	TCATCTTCAT	407	9	-	Pisum sativum
SpHSP17.0		motif_sequence	101	4	-	organism	short_function
SpHSP17.0		motif_sequence	125	4	-	organism	short_function
SpHSP17.0		motif_sequence	164	4	-	organism	short_function
SpHSP17.0		motif_sequence	409	4	-	organism	short_function
SpHSP17.0		motif_sequence	453	4	+	organism	short_function
SpHSP17.0		motif_sequence	485	4	+	organism	short_function
SpHSP17.0		motif_sequence	945	4	+	organism	short_function
SpHSP17.0		motif_sequence	1136	4	-	organism	short_function
SpHSP17.0		motif_sequence	1229	4	+	organism	short_function
SpHSP17.0		motif_sequence	1293	4	+	organism	short_function
SpHSP17.0		motif_sequence	1931	4	+	organism	short_function
SpHSP17.0	AAGAA-motif	gGTAAAGAAA	487	9	-	Avena sativa
SpHSP17.0	TATA-box	TATAAAA	63	7	-	Pisum sativum	core promoter element around -30 of transcription start
SpHSP17.0	TATA-box	TATAAA	64	6	-	Helianthus annuus	core promoter element around -30 of transcription start
SpHSP17.0	TATA-box	TATAA	65	5	-	Arabidopsis thaliana	core promoter element around -30 of transcription start
SpHSP17.0	TATA-box	TATA	66	4	+	Arabidopsis thaliana	core promoter element around -30 of transcription start
SpHSP17.0	TATA-box	TATAAAA	170	7	-	Pisum sativum	core promoter element around -30 of transcription start
SpHSP17.0	TATA-box	TATAAA	171	6	-	Helianthus annuus	core promoter element around -30 of transcription start
SpHSP17.0	TATA-box	TATAA	172	5	-	Arabidopsis thaliana	core promoter element around -30 of transcription start
SpHSP17.0	TATA-box	TATA	173	4	+	Arabidopsis thaliana	core promoter element around -30 of transcription start
SpHSP17.0	TATA-box	TACAAAA	175	7	+	Oryza sativa	core promoter element around -30 of transcription start
SpHSP17.0	TATA-box	TATA	459	4	+	Arabidopsis thaliana	core promoter element around -30 of transcription start
SpHSP17.0	TATA-box	TATAA	629	5	-	Arabidopsis thaliana	core promoter element around -30 of transcription start
SpHSP17.0	TATA-box	TATA	630	4	+	Arabidopsis thaliana	core promoter element around -30 of transcription start
SpHSP17.0	TATA-box	TACAAAA	640	7	-	Oryza sativa	core promoter element around -30 of transcription start
SpHSP17.0	TATA-box	ATATAT	902	6	+	Brassica napus	core promoter element around -30 of transcription start
SpHSP17.0	TATA-box	TATA	903	4	+	Arabidopsis thaliana	core promoter element around -30 of transcription start
SpHSP17.0	TATA-box	TATAA	1129	5	-	Arabidopsis thaliana	core promoter element around -30 of transcription start
SpHSP17.0	TATA-box	TATA	1130	4	-	Arabidopsis thaliana	core promoter element around -30 of transcription start
SpHSP17.0	TATA-box	ATTATA	1244	6	+	Brassica napus	core promoter element around -30 of transcription start
SpHSP17.0	TATA-box	TATAA	1245	5	-	Arabidopsis thaliana	core promoter element around -30 of transcription start
SpHSP17.0	TATA-box	TATA	1246	4	-	Arabidopsis thaliana	core promoter element around -30 of transcription start
SpHSP17.0	TATA-box	TACATAAA	1417	8	+	Oryza sativa	core promoter element around -30 of transcription start
SpHSP17.0	TATA-box	TACAAAA	1508	7	-	Oryza sativa	core promoter element around -30 of transcription start
SpHSP17.0	TATA-box	TATAA	1540	5	-	Arabidopsis thaliana	core promoter element around -30 of transcription start
SpHSP17.0	TATA-box	TATA	1541	4	-	Arabidopsis thaliana	core promoter element around -30 of transcription start
SpHSP17.0	TATA-box	TATA	1622	4	-	Arabidopsis thaliana	core promoter element around -30 of transcription start
SpHSP17.0	TATA-box	TATAA	1872	5	-	Arabidopsis thaliana	core promoter element around -30 of transcription start
SpHSP17.0	TATA-box	TATA	1873	4	-	Arabidopsis thaliana	core promoter element around -30 of transcription start
SpHSP17.0	MYB-like sequence	TAACCA	893	6	-	Arabidopsis thaliana
SpHSP17.0	CGTCA-motif	CGTCA	414	5	-	Hordeum vulgare	cis-acting regulatory element involved in the MeJA-responsiveness
SpHSP17.0	CGTCA-motif	CGTCA	697	5	-	Hordeum vulgare	cis-acting regulatory element involved in the MeJA-responsiveness
SpHSP17.0	CGTCA-motif	CGTCA	1400	5	-	Hordeum vulgare	cis-acting regulatory element involved in the MeJA-responsiveness
SpHSP17.0	AC-I	(T/C)C(T/C)(C/T)ACC(T/C)ACC	359	8.5	-	Phaseolus vulgaris
SpHSP17.0	P-box	CCTTTTG	809	7	+	Oryza sativa	gibberellin-responsive element
SpHSP17.0	MYC	CATTTG	1597	6	-	Arabidopsis thaliana
SpHSP17.0	AC-II	CCACCAACCCCC	1883	11	+	Phaseolus vulgaris
SpHSP17.0	TGACG-motif	TGACG	414	5	+	Hordeum vulgare	cis-acting regulatory element involved in the MeJA-responsiveness
SpHSP17.0	TGACG-motif	TGACG	697	5	+	Hordeum vulgare	cis-acting regulatory element involved in the MeJA-responsiveness
SpHSP17.0	TGACG-motif	TGACG	1400	5	+	Hordeum vulgare	cis-acting regulatory element involved in the MeJA-responsiveness
SpHSP17.0	GGA-motif	GGAGACGCTTTGT	695	12	+	Flaveria trinervia	part of a light responsive element
SpHSP17.0	W box	TTGACC	1250	6	+	Arabidopsis thaliana
SpHSP17.3A	MRE	AACCTAA	610	7	-	Petroselinum crispum	MYB binding site involved in light responsiveness
SpHSP17.3A	MRE	AACCTAA	1151	7	-	Petroselinum crispum	MYB binding site involved in light responsiveness
SpHSP17.3A	GATA-motif	AAGATAAGATT	534	10	-	Arabidopsis thaliana	part of a light responsive element
SpHSP17.3A	DRE core	GCCGAC	751	6	+	Arabidopsis thaliana
SpHSP17.3A	ABRE4	CACGTA	55	6	+	Zea mays
SpHSP17.3A	as-1	TGACG	529	5	+	Arabidopsis thaliana
SpHSP17.3A	as-1	TGACG	709	5	+	Arabidopsis thaliana
SpHSP17.3A	ABRE	ACGTG	55	5	-	Arabidopsis thaliana	cis-acting element involved in the abscisic acid responsiveness
SpHSP17.3A	ABRE	CACGTG	1281	6	-	Arabidopsis thaliana	cis-acting element involved in the abscisic acid responsiveness
SpHSP17.3A	ABRE	ACGTG	1282	5	+	Arabidopsis thaliana	cis-acting element involved in the abscisic acid responsiveness
SpHSP17.3A	O2-site	GATGATGTGG	450	9	+	Zea mays	cis-acting regulatory element involved in zein metabolism regulation
SpHSP17.3A	MYB	CAACCA	1024	6	-	Arabidopsis thaliana
SpHSP17.3A	MYB	CAACCA	1583	6	+	Arabidopsis thaliana
SpHSP17.3A	AE-box	AGAAACAA	1792	8	+	Arabidopsis thaliana	part of a module for light response
SpHSP17.3A	re2f-1	GCGGGAAA	1633	8	-	Oryza sativa
SpHSP17.3A	re2f-1	GCGGGAAA	1747	8	+	Oryza sativa
SpHSP17.3A	ARE	AAACCA	1236	6	+	Zea mays	cis-acting regulatory element essential for the anaerobic induction
SpHSP17.3A	ARE	AAACCA	1718	6	-	Zea mays	cis-acting regulatory element essential for the anaerobic induction
SpHSP17.3A	Myb	CAACTG	167	6	-	Arabidopsis thaliana
SpHSP17.3A	Myb	CAACTG	955	6	+	Arabidopsis thaliana
SpHSP17.3A	Myb	TAACTG	1171	6	+	Arabidopsis thaliana
SpHSP17.3A	Unnamed__2	AACCTAACCT	1289	9	-	Petroselinum hortense
SpHSP17.3A	Unnamed__1	CGTGG	54	5	-	Zea mays
SpHSP17.3A	Unnamed__1	CGTGG	1030	5	+	Zea mays
SpHSP17.3A	Unnamed__1	CGTGG	1261	5	-	Zea mays
SpHSP17.3A	CGTCA-motif	CGTCA	529	5	-	Hordeum vulgare	cis-acting regulatory element involved in the MeJA-responsiveness
SpHSP17.3A	CGTCA-motif	CGTCA	709	5	-	Hordeum vulgare	cis-acting regulatory element involved in the MeJA-responsiveness
SpHSP17.3A	ABRE3a	TACGTG	55	6	-	Zea mays
SpHSP17.3A	MYC	CATTTG	140	6	+	Arabidopsis thaliana
SpHSP17.3A	MYC	CATTTG	305	6	+	Arabidopsis thaliana
SpHSP17.3A	MYC	CAATTG	756	6	+	Arabidopsis thaliana
SpHSP17.3A	MYC	CATTTG	1806	6	-	Arabidopsis thaliana
SpHSP17.3A	CTAG-motif	ACTAGCAGAA	1013	9	-	Avena sativa
SpHSP17.3A	AT~TATA-box	TATATA	732	6	+	Arabidopsis thaliana
SpHSP17.3A	TGACG-motif	TGACG	529	5	+	Hordeum vulgare	cis-acting regulatory element involved in the MeJA-responsiveness
SpHSP17.3A	TGACG-motif	TGACG	709	5	+	Hordeum vulgare	cis-acting regulatory element involved in the MeJA-responsiveness
SpHSP17.3A	G-Box	CACGTG	1281	6	-	Pisum sativum	cis-acting regulatory element involved in light responsiveness
SpHSP17.3A	GT1-motif	GGTTAA	613	6	+	Arabidopsis thaliana	light responsive element
SpHSP17.3A	ATC-motif	TGCTATCCA	774	9	+	Pisum sativum	part of a conserved DNA module involved in light responsiveness
SpHSP17.3A	MBS	CAACTG	167	6	-	Arabidopsis thaliana	MYB binding site involved in drought-inducibility
SpHSP17.3A	MBS	CAACTG	955	6	+	Arabidopsis thaliana	MYB binding site involved in drought-inducibility
SpHSP17.3A	STRE	AGGGG	382	5	+	Arabidopsis thaliana
SpHSP17.3A	STRE	AGGGG	808	5	-	Arabidopsis thaliana
SpHSP17.3A	STRE	AGGGG	891	5	+	Arabidopsis thaliana
SpHSP17.3A	TATC-box	TATCCCA	1564	7	+	Oryza sativa	cis-acting element involved in gibberellin-responsiveness
SpHSP17.3A	CAAT-box	CAAT	77	4	-	Nicotiana glutinosa
SpHSP17.3A	CAAT-box	CAAT	128	4	-	Nicotiana glutinosa
SpHSP17.3A	CAAT-box	CAAAT	141	5	-	Pisum sativum	common cis-acting element in promoter and enhancer regions
SpHSP17.3A	CAAT-box	CAAT	212	4	-	Nicotiana glutinosa
SpHSP17.3A	CAAT-box	CAAAT	306	5	-	Pisum sativum	common cis-acting element in promoter and enhancer regions
SpHSP17.3A	CAAT-box	CAAAT	376	5	+	Pisum sativum	common cis-acting element in promoter and enhancer regions
SpHSP17.3A	CAAT-box	CAAAT	398	5	+	Pisum sativum	common cis-acting element in promoter and enhancer regions
SpHSP17.3A	CAAT-box	CCAAT	547	5	+	Arabidopsis thaliana	common cis-acting element in promoter and enhancer regions
SpHSP17.3A	CAAT-box	CAAT	548	4	+	Nicotiana glutinosa
SpHSP17.3A	CAAT-box	CCAAT	698	5	+	Arabidopsis thaliana	common cis-acting element in promoter and enhancer regions
SpHSP17.3A	CAAT-box	CAAT	699	4	+	Nicotiana glutinosa
SpHSP17.3A	CAAT-box	CAAT	703	4	-	Nicotiana glutinosa
SpHSP17.3A	CAAT-box	CAAT	707	4	-	Nicotiana glutinosa
SpHSP17.3A	CAAT-box	CCAAT	717	5	-	Arabidopsis thaliana	common cis-acting element in promoter and enhancer regions
SpHSP17.3A	CAAT-box	CAAT	756	4	+	Nicotiana glutinosa
SpHSP17.3A	CAAT-box	CAAT	758	4	-	Nicotiana glutinosa
SpHSP17.3A	CAAT-box	CAAT	962	4	-	Nicotiana glutinosa
SpHSP17.3A	CAAT-box	CAAT	967	4	-	Nicotiana glutinosa
SpHSP17.3A	CAAT-box	CAAT	972	4	-	Nicotiana glutinosa
SpHSP17.3A	CAAT-box	CAAT	1003	4	-	Nicotiana glutinosa
SpHSP17.3A	CAAT-box	CAAT	1053	4	-	Nicotiana glutinosa
SpHSP17.3A	CAAT-box	CAAT	1058	4	-	Nicotiana glutinosa
SpHSP17.3A	CAAT-box	CAAT	1080	4	-	Nicotiana glutinosa
SpHSP17.3A	CAAT-box	CAAT	1088	4	-	Nicotiana glutinosa
SpHSP17.3A	CAAT-box	CAAT	1178	4	+	Nicotiana glutinosa
SpHSP17.3A	CAAT-box	CAAT	1216	4	+	Nicotiana glutinosa
SpHSP17.3A	CAAT-box	CCAAT	1239	5	+	Arabidopsis thaliana	common cis-acting element in promoter and enhancer regions
SpHSP17.3A	CAAT-box	CAAT	1240	4	+	Nicotiana glutinosa
SpHSP17.3A	CAAT-box	CAAT	1246	4	+	Nicotiana glutinosa
SpHSP17.3A	CAAT-box	CCAAT	1302	5	+	Arabidopsis thaliana	common cis-acting element in promoter and enhancer regions
SpHSP17.3A	CAAT-box	CAAT	1303	4	+	Nicotiana glutinosa
SpHSP17.3A	CAAT-box	CAAAT	1318	5	-	Pisum sativum	common cis-acting element in promoter and enhancer regions
SpHSP17.3A	CAAT-box	CAAT	1337	4	-	Nicotiana glutinosa
SpHSP17.3A	CAAT-box	CAAT	1451	4	+	Nicotiana glutinosa
SpHSP17.3A	CAAT-box	CAAT	1473	4	+	Nicotiana glutinosa
SpHSP17.3A	CAAT-box	CAAT	1571	4	+	Nicotiana glutinosa
SpHSP17.3A	CAAT-box	CAAT	1591	4	+	Nicotiana glutinosa
SpHSP17.3A	CAAT-box	CAAT	1610	4	+	Nicotiana glutinosa
SpHSP17.3A	CAAT-box	CAAAT	1806	5	+	Pisum sativum	common cis-acting element in promoter and enhancer regions
SpHSP17.3A	CAAT-box	CCAAT	1853	5	+	Arabidopsis thaliana	common cis-acting element in promoter and enhancer regions
SpHSP17.3A	CAAT-box	CAAT	1854	4	+	Nicotiana glutinosa
SpHSP17.3A	CAAT-box	CAAAT	1865	5	+	Pisum sativum	common cis-acting element in promoter and enhancer regions
SpHSP17.3A	CAAT-box	CAAAT	1897	5	+	Pisum sativum	common cis-acting element in promoter and enhancer regions
SpHSP17.3A	CAAT-box	CAAT	1921	4	-	Nicotiana glutinosa
SpHSP17.3A	G-box	TACGTG	55	6	-	Arabidopsis thaliana	cis-acting regulatory element involved in light responsiveness
SpHSP17.3A	G-box	ACACGTGT	1280	8	-	Brassica napus	cis-acting regulatory element involved in light responsiveness
SpHSP17.3A	G-box	CACGTG	1281	6	-	Arabidopsis thaliana	cis-acting regulatory element involved in light responsiveness
SpHSP17.3A	AAGAA-motif	gGTAAAGAAA	99	10	-	Avena sativa
SpHSP17.3A	AAGAA-motif	gGTAAAGAAA	539	9	-	Avena sativa
SpHSP17.3A	AAGAA-motif	GAAAGAA	798	7	-	Avena sativa
SpHSP17.3A		motif_sequence	10	4	+	organism	short_function
SpHSP17.3A		motif_sequence	31	4	+	organism	short_function
SpHSP17.3A		motif_sequence	50	4	+	organism	short_function
SpHSP17.3A		motif_sequence	247	4	-	organism	short_function
SpHSP17.3A		motif_sequence	311	4	-	organism	short_function
SpHSP17.3A		motif_sequence	409	4	-	organism	short_function
SpHSP17.3A		motif_sequence	484	4	+	organism	short_function
SpHSP17.3A		motif_sequence	619	4	-	organism	short_function
SpHSP17.3A		motif_sequence	694	4	+	organism	short_function
SpHSP17.3A		motif_sequence	747	4	+	organism	short_function
SpHSP17.3A		motif_sequence	771	4	+	organism	short_function
SpHSP17.3A		motif_sequence	1111	4	-	organism	short_function
SpHSP17.3A		motif_sequence	1253	4	-	organism	short_function
SpHSP17.3A		motif_sequence	1388	4	+	organism	short_function
SpHSP17.3A		motif_sequence	1431	4	+	organism	short_function
SpHSP17.3A		motif_sequence	1605	4	+	organism	short_function
SpHSP17.3A		motif_sequence	1679	4	+	organism	short_function
SpHSP17.3A		motif_sequence	1685	4	+	organism	short_function
SpHSP17.3A		motif_sequence	1849	4	+	organism	short_function
SpHSP17.3A		motif_sequence	1902	4	+	organism	short_function
SpHSP17.3A		motif_sequence	1967	4	+	organism	short_function
SpHSP17.3A		motif_sequence	1972	4	+	organism	short_function
SpHSP17.3A	Unnamed__4	CTCC	12	4	+	Petroselinum hortense
SpHSP17.3A	Unnamed__4	CTCC	33	4	+	Petroselinum hortense
SpHSP17.3A	Unnamed__4	CTCC	39	4	+	Petroselinum hortense
SpHSP17.3A	Unnamed__4	CTCC	311	4	-	Petroselinum hortense
SpHSP17.3A	Unnamed__4	CTCC	406	4	-	Petroselinum hortense
SpHSP17.3A	Unnamed__4	CTCC	696	4	+	Petroselinum hortense
SpHSP17.3A	Unnamed__4	CTCC	720	4	-	Petroselinum hortense
SpHSP17.3A	Unnamed__4	CTCC	1038	4	+	Petroselinum hortense
SpHSP17.3A	Unnamed__4	CTCC	1224	4	+	Petroselinum hortense
SpHSP17.3A	Unnamed__4	CTCC	1227	4	+	Petroselinum hortense
SpHSP17.3A	Unnamed__4	CTCC	1300	4	+	Petroselinum hortense
SpHSP17.3A	Unnamed__4	CTCC	1365	4	+	Petroselinum hortense
SpHSP17.3A	Unnamed__4	CTCC	1373	4	+	Petroselinum hortense
SpHSP17.3A	Unnamed__4	CTCC	1422	4	+	Petroselinum hortense
SpHSP17.3A	Unnamed__4	CTCC	1736	4	+	Petroselinum hortense
SpHSP17.3A	Unnamed__4	CTCC	1851	4	+	Petroselinum hortense
SpHSP17.3A	Unnamed__4	CTCC	1891	4	+	Petroselinum hortense
SpHSP17.3A	TATA-box	TATATTTATATTT	64	12	-	Avena sativa	core promoter element around -30 of transcription start
SpHSP17.3A	TATA-box	ATTATA	65	6	+	Brassica napus	core promoter element around -30 of transcription start
SpHSP17.3A	TATA-box	TATAA	66	5	-	Arabidopsis thaliana	core promoter element around -30 of transcription start
SpHSP17.3A	TATA-box	TATA	67	4	+	Arabidopsis thaliana	core promoter element around -30 of transcription start
SpHSP17.3A	TATA-box	ATATAA	72	6	+	Brassica oleracea	core promoter element around -30 of transcription start
SpHSP17.3A	TATA-box	TATA	73	4	+	Arabidopsis thaliana	core promoter element around -30 of transcription start
SpHSP17.3A	TATA-box	TATA	504	4	+	Arabidopsis thaliana	core promoter element around -30 of transcription start
SpHSP17.3A	TATA-box	TATA	570	4	+	Arabidopsis thaliana	core promoter element around -30 of transcription start
SpHSP17.3A	TATA-box	ATATAT	731	6	+	Brassica napus	core promoter element around -30 of transcription start
SpHSP17.3A	TATA-box	TATATA	732	6	+	Arabidopsis thaliana	core promoter element around -30 of transcription start
SpHSP17.3A	TATA-box	ATATAA	733	6	+	Brassica oleracea	core promoter element around -30 of transcription start
SpHSP17.3A	TATA-box	TATA	734	4	+	Arabidopsis thaliana	core promoter element around -30 of transcription start
SpHSP17.3A	TATA-box	TATA	1121	4	-	Arabidopsis thaliana	core promoter element around -30 of transcription start
SpHSP17.3A	TATA-box	TATA	1162	4	-	Arabidopsis thaliana	core promoter element around -30 of transcription start
SpHSP17.3A	TATA-box	TATAAAA	1559	7	-	Pisum sativum	core promoter element around -30 of transcription start
SpHSP17.3A	TATA-box	TATAAA	1560	6	-	Helianthus annuus	core promoter element around -30 of transcription start
SpHSP17.3A	TATA-box	TATAA	1561	5	-	Arabidopsis thaliana	core promoter element around -30 of transcription start
SpHSP17.3A	TATA-box	TATA	1562	4	-	Arabidopsis thaliana	core promoter element around -30 of transcription start
SpHSP17.3A	Sp1	GGGCGG	385	6	+	Oryza sativa	light responsive element
SpHSP17.3B	P-box	CCTTTTG	621	7	+	Oryza sativa	gibberellin-responsive element
SpHSP17.3B	MYC	CATTTG	233	6	+	Arabidopsis thaliana
SpHSP17.3B	MYC	CAATTG	503	6	+	Arabidopsis thaliana
SpHSP17.3B	MYC	CATTTG	632	6	+	Arabidopsis thaliana
SpHSP17.3B	MYC	CATTTG	720	6	-	Arabidopsis thaliana
SpHSP17.3B	MYC	CAATTG	751	6	+	Arabidopsis thaliana
SpHSP17.3B	MYC	CATTTG	1060	6	+	Arabidopsis thaliana
SpHSP17.3B	MYC	CATTTG	1857	6	-	Arabidopsis thaliana
SpHSP17.3B	MYB recognition site	CCGTTG	881	6	-	Arabidopsis thaliana
SpHSP17.3B	MYB-like sequence	TAACCA	1172	6	+	Arabidopsis thaliana
SpHSP17.3B	MYB-like sequence	TAACCA	1604	6	+	Arabidopsis thaliana
SpHSP17.3B	MYB-like sequence	TAACCA	1933	6	-	Arabidopsis thaliana
SpHSP17.3B	ABRE3a	TACGTG	1398	6	-	Zea mays
SpHSP17.3B	ERE	ATTTTAAA	1129	8	+	Nicotiana glutinos
SpHSP17.3B	ERE	ATTTTAAA	1131	8	-	Nicotiana glutinos
SpHSP17.3B	G-Box	CACGTT	1198	6	-	Pisum sativum	cis-acting regulatory element involved in light responsiveness
SpHSP17.3B	G-Box	CACGTT	1219	6	-	Pisum sativum	cis-acting regulatory element involved in light responsiveness
SpHSP17.3B	G-Box	CACGTT	1474	6	-	Pisum sativum	cis-acting regulatory element involved in light responsiveness
SpHSP17.3B	ATC-motif	TGCTATCCA	862	9	+	Pisum sativum	part of a conserved DNA module involved in light responsiveness
SpHSP17.3B	AuxRR-core	GGTCCAT	832	7	+	Nicotiana tabacum	cis-acting regulatory element involved in auxin responsiveness
SpHSP17.3B	LTR	CCGAAA	1558	6	+	Hordeum vulgare	cis-acting element involved in low-temperature responsiveness
SpHSP17.3B	RY-element	CATGCATG	612	8	+	Helianthus annuus	cis-acting regulatory element involved in seed-specific regulation
SpHSP17.3B	Box 4	ATTAAT	933	6	+	Petroselinum crispum	part of a conserved DNA module involved in light responsiveness
SpHSP17.3B	Box 4	ATTAAT	959	6	+	Petroselinum crispum	part of a conserved DNA module involved in light responsiveness
SpHSP17.3B	Box 4	ATTAAT	981	6	+	Petroselinum crispum	part of a conserved DNA module involved in light responsiveness
SpHSP17.3B	Box 4	ATTAAT	1257	6	-	Petroselinum crispum	part of a conserved DNA module involved in light responsiveness
SpHSP17.3B	G-box	CACGAC	1357	6	-	Zea mays	cis-acting regulatory element involved in light responsiveness
SpHSP17.3B	G-box	TACGTG	1398	6	-	Arabidopsis thaliana	cis-acting regulatory element involved in light responsiveness
SpHSP17.3B	F-box	CTATTCTCATT	1738	10	+	Lycopersicon esculentum
SpHSP17.3B	TATC-box	TATCCCA	1585	7	+	Oryza sativa	cis-acting element involved in gibberellin-responsiveness
SpHSP17.3B	CAAT-box	CAAT	7	4	-	Nicotiana glutinosa
SpHSP17.3B	CAAT-box	CAAAT	91	5	+	Pisum sativum	common cis-acting element in promoter and enhancer regions
SpHSP17.3B	CAAT-box	CAAT	96	4	+	Nicotiana glutinosa
SpHSP17.3B	CAAT-box	TGCCAAC	103	7	+	Petunia hybrida	common cis-acting element in promoter and enhancer regions
SpHSP17.3B	CAAT-box	CAAAT	234	5	-	Pisum sativum	common cis-acting element in promoter and enhancer regions
SpHSP17.3B	CAAT-box	CAAT	446	4	+	Nicotiana glutinosa
SpHSP17.3B	CAAT-box	CAAT	454	4	-	Nicotiana glutinosa
SpHSP17.3B	CAAT-box	CAAT	503	4	+	Nicotiana glutinosa
SpHSP17.3B	CAAT-box	CAAT	505	4	-	Nicotiana glutinosa
SpHSP17.3B	CAAT-box	CAAAT	633	5	-	Pisum sativum	common cis-acting element in promoter and enhancer regions
SpHSP17.3B	CAAT-box	CAAT	660	4	-	Nicotiana glutinosa
SpHSP17.3B	CAAT-box	CAAT	666	4	-	Nicotiana glutinosa
SpHSP17.3B	CAAT-box	CAAT	677	4	+	Nicotiana glutinosa
SpHSP17.3B	CAAT-box	CAAAT	706	5	+	Pisum sativum	common cis-acting element in promoter and enhancer regions
SpHSP17.3B	CAAT-box	CAAAT	720	5	+	Pisum sativum	common cis-acting element in promoter and enhancer regions
SpHSP17.3B	CAAT-box	CAAAT	739	5	-	Pisum sativum	common cis-acting element in promoter and enhancer regions
SpHSP17.3B	CAAT-box	CAAT	751	4	+	Nicotiana glutinosa
SpHSP17.3B	CAAT-box	CAAT	753	4	-	Nicotiana glutinosa
SpHSP17.3B	CAAT-box	CAAT	774	4	+	Nicotiana glutinosa
SpHSP17.3B	CAAT-box	CAAAT	978	5	+	Pisum sativum	common cis-acting element in promoter and enhancer regions
SpHSP17.3B	CAAT-box	CAAT	1006	4	+	Nicotiana glutinosa
SpHSP17.3B	CAAT-box	CAAAT	1061	5	-	Pisum sativum	common cis-acting element in promoter and enhancer regions
SpHSP17.3B	CAAT-box	CAAAT	1122	5	-	Pisum sativum	common cis-acting element in promoter and enhancer regions
SpHSP17.3B	CAAT-box	CAAT	1369	4	-	Nicotiana glutinosa
SpHSP17.3B	CAAT-box	CCAAT	1381	5	-	Arabidopsis thaliana	common cis-acting element in promoter and enhancer regions
SpHSP17.3B	CAAT-box	CCAAT	1430	5	+	Arabidopsis thaliana	common cis-acting element in promoter and enhancer regions
SpHSP17.3B	CAAT-box	CAAT	1431	4	+	Nicotiana glutinosa
SpHSP17.3B	CAAT-box	CAAT	1457	4	+	Nicotiana glutinosa
SpHSP17.3B	CAAT-box	CAAT	1496	4	+	Nicotiana glutinosa
SpHSP17.3B	CAAT-box	CAAAT	1512	5	-	Pisum sativum	common cis-acting element in promoter and enhancer regions
SpHSP17.3B	CAAT-box	CAAT	1531	4	-	Nicotiana glutinosa
SpHSP17.3B	CAAT-box	CAAT	1592	4	+	Nicotiana glutinosa
SpHSP17.3B	CAAT-box	CAAT	1601	4	+	Nicotiana glutinosa
SpHSP17.3B	CAAT-box	CAAT	1612	4	+	Nicotiana glutinosa
SpHSP17.3B	CAAT-box	TGCAAATCT	1623	9	+	Brassica juncea	common cis-acting element in promoter and enhancer regions
SpHSP17.3B	CAAT-box	CAAAT	1625	5	+	Pisum sativum	common cis-acting element in promoter and enhancer regions
SpHSP17.3B	CAAT-box	CAAT	1745	4	+	Nicotiana glutinosa
SpHSP17.3B	CAAT-box	CAAT	1821	4	-	Nicotiana glutinosa
SpHSP17.3B	CAAT-box	CAAAT	1857	5	+	Pisum sativum	common cis-acting element in promoter and enhancer regions
SpHSP17.3B	CAAT-box	CAAAT	1869	5	+	Pisum sativum	common cis-acting element in promoter and enhancer regions
SpHSP17.3B	CAAT-box	CAAAT	1891	5	-	Pisum sativum	common cis-acting element in promoter and enhancer regions
SpHSP17.3B	CAAT-box	CAAAT	1901	5	+	Pisum sativum	common cis-acting element in promoter and enhancer regions
SpHSP17.3B	CAAT-box	CAAT	1917	4	-	Nicotiana glutinosa
SpHSP17.3B	MBS	CAACTG	1923	6	-	Arabidopsis thaliana	MYB binding site involved in drought-inducibility
SpHSP17.3B	TGA-element	AACGAC	316	6	+	Brassica oleracea	auxin-responsive element
SpHSP17.3B	TGA-element	AACGAC	1286	6	+	Brassica oleracea	auxin-responsive element
SpHSP17.3B	TGA-element	AACGAC	1333	6	-	Brassica oleracea	auxin-responsive element
SpHSP17.3B	TATA-box	ATATAA	187	6	+	Brassica oleracea	core promoter element around -30 of transcription start
SpHSP17.3B	TATA-box	TATA	188	4	+	Arabidopsis thaliana	core promoter element around -30 of transcription start
SpHSP17.3B	TATA-box	TACAAAA	492	7	-	Oryza sativa	core promoter element around -30 of transcription start
SpHSP17.3B	TATA-box	TATA	689	4	+	Arabidopsis thaliana	core promoter element around -30 of transcription start
SpHSP17.3B	TATA-box	ATTATA	907	6	+	Brassica napus	core promoter element around -30 of transcription start
SpHSP17.3B	TATA-box	TATAA	908	5	-	Arabidopsis thaliana	core promoter element around -30 of transcription start
SpHSP17.3B	TATA-box	TATA	909	4	+	Arabidopsis thaliana	core promoter element around -30 of transcription start
SpHSP17.3B	TATA-box	TATA	941	4	+	Arabidopsis thaliana	core promoter element around -30 of transcription start
SpHSP17.3B	TATA-box	TATA	967	4	+	Arabidopsis thaliana	core promoter element around -30 of transcription start
SpHSP17.3B	TATA-box	ATTATA	1104	6	+	Brassica napus	core promoter element around -30 of transcription start
SpHSP17.3B	TATA-box	TATAA	1105	5	-	Arabidopsis thaliana	core promoter element around -30 of transcription start
SpHSP17.3B	TATA-box	TATA	1106	4	-	Arabidopsis thaliana	core promoter element around -30 of transcription start
SpHSP17.3B	TATA-box	TACAAAA	1161	7	+	Oryza sativa	core promoter element around -30 of transcription start
SpHSP17.3B	TATA-box	ATTATA	1168	6	+	Brassica napus	core promoter element around -30 of transcription start
SpHSP17.3B	TATA-box	TATAA	1169	5	-	Arabidopsis thaliana	core promoter element around -30 of transcription start
SpHSP17.3B	TATA-box	TATA	1170	4	-	Arabidopsis thaliana	core promoter element around -30 of transcription start
SpHSP17.3B	TATA-box	TACATAAA	1337	8	-	Oryza sativa	core promoter element around -30 of transcription start
SpHSP17.3B	TATA-box	TATAAAA	1580	7	-	Pisum sativum	core promoter element around -30 of transcription start
SpHSP17.3B	TATA-box	TATAAA	1581	6	-	Helianthus annuus	core promoter element around -30 of transcription start
SpHSP17.3B	TATA-box	TATAA	1582	5	-	Arabidopsis thaliana	core promoter element around -30 of transcription start
SpHSP17.3B	TATA-box	TATA	1583	4	-	Arabidopsis thaliana	core promoter element around -30 of transcription start
SpHSP17.3B		motif_sequence	123	4	+	organism	short_function
SpHSP17.3B		motif_sequence	441	4	+	organism	short_function
SpHSP17.3B		motif_sequence	585	4	+	organism	short_function
SpHSP17.3B		motif_sequence	991	4	-	organism	short_function
SpHSP17.3B		motif_sequence	1227	4	+	organism	short_function
SpHSP17.3B		motif_sequence	1325	4	+	organism	short_function
SpHSP17.3B		motif_sequence	1572	4	+	organism	short_function
SpHSP17.3B	TCA	TCATCTTCAT	1225	9	+	Pisum sativum
SpHSP17.3B	TCA	TCATCTTCAT	1323	9	+	Pisum sativum
SpHSP17.3B	AT-rich element	ATAGAAATCAA	741	10	-	Glycine max	binding site of AT-rich DNA binding protein (ATBP-1)
SpHSP17.3B	Unnamed__4	CTCC	117	4	-	Petroselinum hortense
SpHSP17.3B	Unnamed__4	CTCC	587	4	+	Petroselinum hortense
SpHSP17.3B	Unnamed__4	CTCC	991	4	-	Petroselinum hortense
SpHSP17.3B	Unnamed__4	CTCC	1548	4	+	Petroselinum hortense
SpHSP17.3B	Unnamed__4	CTCC	1555	4	+	Petroselinum hortense
SpHSP17.3B	Gap-box	CAAATGAA(A/G)A	229	9.5	-	Arabidopsis thaliana	part of a light responsive element
SpHSP17.3B	GATA-motif	GATAGGG	1029	7	-	Pisum sativum	part of a light responsive element
SpHSP17.3B	ABRE	ACGTG	1199	5	+	Arabidopsis thaliana	cis-acting element involved in the abscisic acid responsiveness
SpHSP17.3B	ABRE	GCAACGTGTC	1217	9	+	Hordeum vulgare	cis-acting element involved in the abscisic acid responsiveness
SpHSP17.3B	ABRE	ACGTG	1220	5	+	Arabidopsis thaliana	cis-acting element involved in the abscisic acid responsiveness
SpHSP17.3B	ABRE	ACGTG	1398	5	-	Arabidopsis thaliana	cis-acting element involved in the abscisic acid responsiveness
SpHSP17.3B	ABRE	ACGTG	1475	5	+	Arabidopsis thaliana	cis-acting element involved in the abscisic acid responsiveness
SpHSP17.3B	ABRE4	CACGTA	1398	6	+	Zea mays
SpHSP17.3B	TCT-motif	TCTTAC	1362	6	-	Arabidopsis thaliana	part of a light responsive element
SpHSP17.3B	TCT-motif	TCTTAC	1479	6	-	Arabidopsis thaliana	part of a light responsive element
SpHSP17.3B	TCT-motif	TCTTAC	1680	6	-	Arabidopsis thaliana	part of a light responsive element
SpHSP17.3B	GCN4_motif	TGAGTCA	472	7	-	Oryza sativa	cis-regulatory element involved in endosperm expression
SpHSP17.3B	ACE	CTAACGTATT	601	9	-	Petroselinum crispum	cis-acting element involved in light responsiveness
SpHSP17.3B	ARE	AAACCA	626	6	-	Zea mays	cis-acting regulatory element essential for the anaerobic induction
SpHSP17.3B	ARE	AAACCA	1427	6	+	Zea mays	cis-acting regulatory element essential for the anaerobic induction
SpHSP17.3B	Myb	TAACTG	282	6	-	Arabidopsis thaliana
SpHSP17.3B	Myb	TAACTG	322	6	-	Arabidopsis thaliana
SpHSP17.3B	Myb	CAACTG	1923	6	-	Arabidopsis thaliana
SpHSP17.3B	CCAAT-box	CAACGG	881	6	+	Hordeum vulgare	MYBHv1 binding site
SpHSP17.3B	AE-box	AGAAACAA	1796	8	+	Arabidopsis thaliana	part of a module for light response
SpHSP17.3B	MYB	TAACCA	1172	6	+	Arabidopsis thaliana
SpHSP17.3B	MYB	TAACCA	1604	6	+	Arabidopsis thaliana
SpHSP17.3B	MYB	TAACCA	1933	6	-	Arabidopsis thaliana
SpHSP17.3B	WUN-motif	AAATTTCTT	223	9	-	Nicotiana glutinosa
SpHSP17.3B	WUN-motif	AAATTACT	781	8	-	Nicotiana glutinosa
SpHSP17.3B	WUN-motif	AAATTACT	1135	8	+	Nicotiana glutinosa
SpHSP17.3B	CAT-box	GCCACT	1403	6	-	Arabidopsis thaliana	cis-acting regulatory element related to meristem expression
SpHSP17.3B	TCA-element	CCATCTTTTT	288	9	+	Nicotiana tabacum	cis-acting element involved in salicylic acid responsiveness
SpHSP17.3B	Unnamed__2	CCCCGG	134	6	-	Zea mays
SpHSP17.3B	Unnamed__1	CGTGG	1440	5	+	Zea mays
SpHSP17.3C	MYB	CAACCA	154	6	-	Arabidopsis thaliana
SpHSP17.3C	MYB	TAACCA	294	6	-	Arabidopsis thaliana
SpHSP17.3C	MYB	TAACCA	412	6	-	Arabidopsis thaliana
SpHSP17.3C	MYB	CAACCA	432	6	-	Arabidopsis thaliana
SpHSP17.3C	MYB	CAACAG	709	6	-	Arabidopsis thaliana
SpHSP17.3C	TATA	TATAAAAT	1678	8	-	Arabidopsis thaliana
SpHSP17.3C	ARE	AAACCA	1504	6	+	Zea mays	cis-acting regulatory element essential for the anaerobic induction
SpHSP17.3C	Myb	CAACTG	706	6	+	Arabidopsis thaliana
SpHSP17.3C	A-box	CCGTCC	1865	6	+	Petroselinum crispum	cis-acting regulatory element
SpHSP17.3C	Unnamed__2	AACCTAACCT	1348	9	+	Petroselinum hortense
SpHSP17.3C	Unnamed__1	CGTGG	737	5	+	Zea mays
SpHSP17.3C	I-box	AAGATAAGGCT	929	10	+	Gossypium hirsutum	part of a light responsive element
SpHSP17.3C	MRE	AACCTAA	593	7	-	Petroselinum crispum	MYB binding site involved in light responsiveness
SpHSP17.3C	MRE	AACCTAA	1348	7	+	Petroselinum crispum	MYB binding site involved in light responsiveness
SpHSP17.3C	Myb-binding site	CAACAG	709	6	-	Nicotiana tabacum
SpHSP17.3C	GATA-motif	AAGGATAAGG	1450	9	-	Solanum tuberosum	part of a light responsive element
SpHSP17.3C	DRE core	GCCGAC	367	6	+	Arabidopsis thaliana
SpHSP17.3C	DRE core	GCCGAC	1532	6	+	Arabidopsis thaliana
SpHSP17.3C	TC-rich repeats	ATTCTCTAAC	35	9	+	Nicotiana tabacum	cis-acting element involved in defense and stress responsiveness
SpHSP17.3C	ABRE4	CACGTA	440	6	-	Zea mays
SpHSP17.3C	ABRE4	CACGTA	735	6	-	Zea mays
SpHSP17.3C	TCT-motif	TCTTAC	445	6	-	Arabidopsis thaliana	part of a light responsive element
SpHSP17.3C	ABRE	ACGTG	441	5	+	Arabidopsis thaliana	cis-acting element involved in the abscisic acid responsiveness
SpHSP17.3C	ABRE	ACGTG	736	5	+	Arabidopsis thaliana	cis-acting element involved in the abscisic acid responsiveness
SpHSP17.3C	ABRE	ACGTG	899	5	-	Arabidopsis thaliana	cis-acting element involved in the abscisic acid responsiveness
SpHSP17.3C	as-1	TGACG	1903	5	-	Arabidopsis thaliana
SpHSP17.3C	O2-site	GATGATGTGG	837	9	+	Zea mays	cis-acting regulatory element involved in zein metabolism regulation
SpHSP17.3C	O2-site	GATGA(C/T)(A/G)TG(A/G)	1027	8	+	Zea mays	cis-acting regulatory element involved in zein metabolism regulation
SpHSP17.3C	MBS	CAACTG	706	6	+	Arabidopsis thaliana	MYB binding site involved in drought-inducibility
SpHSP17.3C	STRE	AGGGG	1191	5	+	Arabidopsis thaliana
SpHSP17.3C	STRE	AGGGG	1304	5	-	Arabidopsis thaliana
SpHSP17.3C	STRE	AGGGG	1427	5	-	Arabidopsis thaliana
SpHSP17.3C	G-box	CACGAC	201	6	-	Zea mays	cis-acting regulatory element involved in light responsiveness
SpHSP17.3C	G-box	TACGTG	440	6	+	Arabidopsis thaliana	cis-acting regulatory element involved in light responsiveness
SpHSP17.3C	G-box	TACGTG	735	6	+	Arabidopsis thaliana	cis-acting regulatory element involved in light responsiveness
SpHSP17.3C	G-box	CACGTC	899	6	+	Zea mays	cis-acting regulatory element involved in light responsiveness
SpHSP17.3C	CAAT-box	CAAAT	7	5	-	Pisum sativum	common cis-acting element in promoter and enhancer regions
SpHSP17.3C	CAAT-box	CAAAT	88	5	+	Pisum sativum	common cis-acting element in promoter and enhancer regions
SpHSP17.3C	CAAT-box	CCAAT	94	5	+	Arabidopsis thaliana	common cis-acting element in promoter and enhancer regions
SpHSP17.3C	CAAT-box	CAAT	95	4	+	Nicotiana glutinosa
SpHSP17.3C	CAAT-box	CCAAT	125	5	+	Arabidopsis thaliana	common cis-acting element in promoter and enhancer regions
SpHSP17.3C	CAAT-box	CAAT	126	4	+	Nicotiana glutinosa
SpHSP17.3C	CAAT-box	CAAT	128	4	-	Nicotiana glutinosa
SpHSP17.3C	CAAT-box	CAAT	269	4	-	Nicotiana glutinosa
SpHSP17.3C	CAAT-box	CAAT	308	4	+	Nicotiana glutinosa
SpHSP17.3C	CAAT-box	CAAAT	419	5	-	Pisum sativum	common cis-acting element in promoter and enhancer regions
SpHSP17.3C	CAAT-box	CCCAATTT	479	8	-	Arabidopsis thaliana	common cis-acting element in promoter and enhancer regions
SpHSP17.3C	CAAT-box	CCAAT	481	5	-	Arabidopsis thaliana	common cis-acting element in promoter and enhancer regions
SpHSP17.3C	CAAT-box	CAAT	633	4	-	Nicotiana glutinosa
SpHSP17.3C	CAAT-box	CAAT	644	4	-	Nicotiana glutinosa
SpHSP17.3C	CAAT-box	CAAT	780	4	+	Nicotiana glutinosa
SpHSP17.3C	CAAT-box	TGCCAAC	797	7	+	Petunia hybrida	common cis-acting element in promoter and enhancer regions
SpHSP17.3C	CAAT-box	AGCTCAATTTCA	953	11	+	Daucus carota	common cis-acting element in promoter and enhancer regions
SpHSP17.3C	CAAT-box	CAAT	957	4	+	Nicotiana glutinosa
SpHSP17.3C	CAAT-box	CAAAT	963	5	+	Pisum sativum	common cis-acting element in promoter and enhancer regions
SpHSP17.3C	CAAT-box	CAAAT	966	5	-	Pisum sativum	common cis-acting element in promoter and enhancer regions
SpHSP17.3C	CAAT-box	CAAT	976	4	+	Nicotiana glutinosa
SpHSP17.3C	CAAT-box	CAAT	1066	4	-	Nicotiana glutinosa
SpHSP17.3C	CAAT-box	CAAT	1106	4	+	Nicotiana glutinosa
SpHSP17.3C	CAAT-box	CAAT	1239	4	+	Nicotiana glutinosa
SpHSP17.3C	CAAT-box	CAAAT	1241	5	-	Pisum sativum	common cis-acting element in promoter and enhancer regions
SpHSP17.3C	CAAT-box	CAAAT	1253	5	-	Pisum sativum	common cis-acting element in promoter and enhancer regions
SpHSP17.3C	CAAT-box	CAAAT	1299	5	+	Pisum sativum	common cis-acting element in promoter and enhancer regions
SpHSP17.3C	CAAT-box	CCAAT	1371	5	+	Arabidopsis thaliana	common cis-acting element in promoter and enhancer regions
SpHSP17.3C	CAAT-box	CAAT	1372	4	+	Nicotiana glutinosa
SpHSP17.3C	CAAT-box	CCAAT	1383	5	+	Arabidopsis thaliana	common cis-acting element in promoter and enhancer regions
SpHSP17.3C	CAAT-box	CAAT	1384	4	+	Nicotiana glutinosa
SpHSP17.3C	CAAT-box	CCAAT	1507	5	+	Arabidopsis thaliana	common cis-acting element in promoter and enhancer regions
SpHSP17.3C	CAAT-box	CAAT	1508	4	+	Nicotiana glutinosa
SpHSP17.3C	CAAT-box	CCAAT	1574	5	-	Arabidopsis thaliana	common cis-acting element in promoter and enhancer regions
SpHSP17.3C	CAAT-box	CAAT	1635	4	-	Nicotiana glutinosa
SpHSP17.3C	CAAT-box	CCAAT	1689	5	+	Arabidopsis thaliana	common cis-acting element in promoter and enhancer regions
SpHSP17.3C	CAAT-box	CAAT	1690	4	+	Nicotiana glutinosa
SpHSP17.3C	CAAT-box	CAAAT	1692	5	-	Pisum sativum	common cis-acting element in promoter and enhancer regions
SpHSP17.3C	CAAT-box	CAAT	1925	4	+	Nicotiana glutinosa
SpHSP17.3C	CAAT-box	CAAAT	1949	5	+	Pisum sativum	common cis-acting element in promoter and enhancer regions
SpHSP17.3C	CCGTCC-box	CCGTCC	1865	6	+	Petroselinum hortense
SpHSP17.3C	TCA	TCATCTTCAT	176	9	-	Pisum sativum
SpHSP17.3C		motif_sequence	115	4	-	organism	short_function
SpHSP17.3C		motif_sequence	353	4	-	organism	short_function
SpHSP17.3C		motif_sequence	486	4	-	organism	short_function
SpHSP17.3C		motif_sequence	672	4	-	organism	short_function
SpHSP17.3C		motif_sequence	785	4	+	organism	short_function
SpHSP17.3C		motif_sequence	978	4	+	organism	short_function
SpHSP17.3C		motif_sequence	1126	4	-	organism	short_function
SpHSP17.3C		motif_sequence	1169	4	-	organism	short_function
SpHSP17.3C		motif_sequence	1195	4	-	organism	short_function
SpHSP17.3C		motif_sequence	1860	4	+	organism	short_function
SpHSP17.3C	Unnamed__4	CTCC	38	4	+	Petroselinum hortense
SpHSP17.3C	Unnamed__4	CTCC	353	4	-	Petroselinum hortense
SpHSP17.3C	Unnamed__4	CTCC	381	4	-	Petroselinum hortense
SpHSP17.3C	Unnamed__4	CTCC	825	4	-	Petroselinum hortense
SpHSP17.3C	Unnamed__4	CTCC	845	4	-	Petroselinum hortense
SpHSP17.3C	Unnamed__4	CTCC	1258	4	-	Petroselinum hortense
SpHSP17.3C	Unnamed__4	CTCC	1315	4	-	Petroselinum hortense
SpHSP17.3C	Unnamed__4	CTCC	1342	4	+	Petroselinum hortense
SpHSP17.3C	Unnamed__4	CTCC	1381	4	+	Petroselinum hortense
SpHSP17.3C	Unnamed__4	CTCC	1464	4	+	Petroselinum hortense
SpHSP17.3C	Unnamed__4	CTCC	1513	4	+	Petroselinum hortense
SpHSP17.3C	Unnamed__4	CTCC	1696	4	-	Petroselinum hortense
SpHSP17.3C	Unnamed__4	CTCC	1888	4	+	Petroselinum hortense
SpHSP17.3C	TATA-box	TATA	1	4	+	Arabidopsis thaliana	core promoter element around -30 of transcription start
SpHSP17.3C	TATA-box	ATTATA	279	6	+	Brassica napus	core promoter element around -30 of transcription start
SpHSP17.3C	TATA-box	TATAA	280	5	-	Arabidopsis thaliana	core promoter element around -30 of transcription start
SpHSP17.3C	TATA-box	TATA	281	4	+	Arabidopsis thaliana	core promoter element around -30 of transcription start
SpHSP17.3C	TATA-box	ATTATA	319	6	+	Brassica napus	core promoter element around -30 of transcription start
SpHSP17.3C	TATA-box	TATAA	320	5	-	Arabidopsis thaliana	core promoter element around -30 of transcription start
SpHSP17.3C	TATA-box	TATA	321	4	+	Arabidopsis thaliana	core promoter element around -30 of transcription start
SpHSP17.3C	TATA-box	TATAA	577	5	-	Arabidopsis thaliana	core promoter element around -30 of transcription start
SpHSP17.3C	TATA-box	TATA	578	4	+	Arabidopsis thaliana	core promoter element around -30 of transcription start
SpHSP17.3C	TATA-box	TATA	1039	4	-	Arabidopsis thaliana	core promoter element around -30 of transcription start
SpHSP17.3C	TATA-box	TATAAATA	1287	8	-	Daucus carota	core promoter element around -30 of transcription start
SpHSP17.3C	TATA-box	TATAAAT	1288	7	-	Brassica juncea	core promoter element around -30 of transcription start
SpHSP17.3C	TATA-box	TATAAA	1289	6	-	Helianthus annuus	core promoter element around -30 of transcription start
SpHSP17.3C	TATA-box	TATAA	1290	5	-	Arabidopsis thaliana	core promoter element around -30 of transcription start
SpHSP17.3C	TATA-box	TATA	1291	4	-	Arabidopsis thaliana	core promoter element around -30 of transcription start
SpHSP17.3C	TATA-box	TATAAAA	1679	7	-	Pisum sativum	core promoter element around -30 of transcription start
SpHSP17.3C	TATA-box	TATAAA	1680	6	-	Helianthus annuus	core promoter element around -30 of transcription start
SpHSP17.3C	TATA-box	TATAA	1681	5	-	Arabidopsis thaliana	core promoter element around -30 of transcription start
SpHSP17.3C	TATA-box	TATA	1682	4	-	Arabidopsis thaliana	core promoter element around -30 of transcription start
SpHSP17.3C	TATA-box	ccTATAAAaa	1702	9	-	Arabidopsis thaliana	core promoter element around -30 of transcription start
SpHSP17.3C	TATA-box	TATAAAA	1703	7	-	Pisum sativum	core promoter element around -30 of transcription start
SpHSP17.3C	TATA-box	TATAAA	1704	6	-	Helianthus annuus	core promoter element around -30 of transcription start
SpHSP17.3C	TATA-box	TATAA	1705	5	-	Arabidopsis thaliana	core promoter element around -30 of transcription start
SpHSP17.3C	TATA-box	TATA	1706	4	-	Arabidopsis thaliana	core promoter element around -30 of transcription start
SpHSP17.3C	TATA-box	TATATA	1871	6	-	Arabidopsis thaliana	core promoter element around -30 of transcription start
SpHSP17.3C	TATA-box	ATATAT	1872	6	-	Brassica napus	core promoter element around -30 of transcription start
SpHSP17.3C	TATA-box	TATATA	1873	6	-	Arabidopsis thaliana	core promoter element around -30 of transcription start
SpHSP17.3C	TATA-box	ATATAT	1874	6	-	Brassica napus	core promoter element around -30 of transcription start
SpHSP17.3C	TATA-box	TATATA	1875	6	-	Arabidopsis thaliana	core promoter element around -30 of transcription start
SpHSP17.3C	TATA-box	TATA	1877	4	-	Arabidopsis thaliana	core promoter element around -30 of transcription start
SpHSP17.3C	LAMP-element	CTTTATCA	174	8	-	Pisum sativum	part of a light responsive element
SpHSP17.3C	CGTCA-motif	CGTCA	1903	5	+	Hordeum vulgare	cis-acting regulatory element involved in the MeJA-responsiveness
SpHSP17.3C	ABRE3a	TACGTG	440	6	+	Zea mays
SpHSP17.3C	ABRE3a	TACGTG	735	6	+	Zea mays
SpHSP17.3C	MYB-like sequence	TAACCA	294	6	-	Arabidopsis thaliana
SpHSP17.3C	MYB-like sequence	TAACCA	412	6	-	Arabidopsis thaliana
SpHSP17.3C	MYC	CAATTG	126	6	+	Arabidopsis thaliana
SpHSP17.3C	ATCT-motif	AATCTAATCC	1983	9	+	Pisum sativum	part of a conserved DNA module involved in light responsiveness
SpHSP17.3C	CCGTCC motif	CCGTCC	1865	6	+	Nicotiana tabacum
SpHSP17.3C	LTR	CCGAAA	1730	6	+	Hordeum vulgare	cis-acting element involved in low-temperature responsiveness
SpHSP17.3C	AT~TATA-box	TATATA	1871	6	-	Arabidopsis thaliana
SpHSP17.3C	AT~TATA-box	TATATA	1873	6	-	Arabidopsis thaliana
SpHSP17.3C	AT~TATA-box	TATATA	1875	6	-	Arabidopsis thaliana
SpHSP17.3C	W box	TTGACC	712	6	+	Arabidopsis thaliana
SpHSP17.3C	W box	TTGACC	1067	6	+	Arabidopsis thaliana
SpHSP17.3C	TGACG-motif	TGACG	1903	5	-	Hordeum vulgare	cis-acting regulatory element involved in the MeJA-responsiveness
SpHSP17.3C	GT1-motif	GGTTAA	413	6	+	Arabidopsis thaliana	light responsive element
SpHSP17.3C	GT1-motif	GGTTAA	654	6	-	Arabidopsis thaliana	light responsive element
SpHSP17.3C	ATC-motif	AGCTATCCA	1819	9	-	Arabidopsis thaliana	part of a conserved DNA module involved in light responsiveness
SpHSP17.4	ARE	AAACCA	109	6	-	Zea mays	cis-acting regulatory element essential for the anaerobic induction
SpHSP17.4	ARE	AAACCA	815	6	+	Zea mays	cis-acting regulatory element essential for the anaerobic induction
SpHSP17.4	Myb	TAACTG	783	6	-	Arabidopsis thaliana
SpHSP17.4	Myb	CAACTG	1296	6	+	Arabidopsis thaliana
SpHSP17.4	CCAAT-box	CAACGG	568	6	+	Hordeum vulgare	MYBHv1 binding site
SpHSP17.4	CCAAT-box	CAACGG	1184	6	-	Hordeum vulgare	MYBHv1 binding site
SpHSP17.4	AE-box	AGAAACTT	1460	8	-	Arabidopsis thaliana	part of a module for light response
SpHSP17.4	MYB	TAACCA	221	6	-	Arabidopsis thaliana
SpHSP17.4	MYB	CAACCA	947	6	+	Arabidopsis thaliana
SpHSP17.4	WRE3	CCACCT	1494	6	-	Pisum sativum
SpHSP17.4	Y-box	TGTGGAGGAGCA	1903	11	-	Lemna gibba	?
SpHSP17.4	Unnamed__1	CGTGG	1017	5	-	Zea mays
SpHSP17.4	Unnamed__1	CGTGG	1400	5	-	Zea mays
SpHSP17.4	Unnamed__1	CGTGG	1858	5	-	Zea mays
SpHSP17.4	AT~ABRE	TACGTGTC	57	8	+	Arabidopsis thaliana
SpHSP17.4	GATA-motif	AAGATAAGATT	1558	10	-	Arabidopsis thaliana	part of a light responsive element
[truncated: 4,144 more rows]
