# Supplementary material for: Genome-Wide Identification and Expression Profiling of Heat Shock Protein 20 Gene Family in Sorbus pohuashanensis (Hance) Hedl under Abiotic Stress
Source: Genes (Basel). 2022 Nov 29;13(12):2241. doi: 10.3390/genes13122241 (PMC9778606; doi:10.3390/genes13122241)
Supplement: Supplementary file 1 [file genes-13-02241-s001.zip › Table S7.xlsx]

## Sheet: Sheet1
Table S7 Transcriptome sample environment data
Groups	S	L1	L2	L3
Sampling time (h)	0	2.5	26.5	146.5
Temperature (℃)	35.08±0.26	40.78±0.29	39.05±0.44	39.33±0.17
Illumination intensity (Lx*1000)	23.62±0.30	77.75±1.39	83.75±2.69	86.28±0.88
Humidity (%)	22.95±0.58	18.38±0.57	18.63±0.39	27.68±0.42
