# Supplementary material for: Genome-Wide Identification and Expression Profiling of Heat Shock Protein 20 Gene Family in Sorbus pohuashanensis (Hance) Hedl under Abiotic Stress
Source: Genes (Basel). 2022 Nov 29;13(12):2241. doi: 10.3390/genes13122241 (PMC9778606; doi:10.3390/genes13122241)
Supplement: Supplementary file 1 [file genes-13-02241-s001.zip › Table S8.xlsx]

## Sheet: Sheet1
Table S8 Heatmap of the qRT-PCR expression of SpHSP20s in abiotic stresses and different organs
	Heat stress									Drought stress							Salt stress						Tissue-specific
GenID	0h	2h	4h	6h	8h	12h	24h	48h	GenID	0d	6d	9d	12d	15d	18d	GenID	0d	1d	5d	10d	15d	GenID	bud	root	stem	leaf	flower	fruit
SpHSP12.7	1	17198.6	10884.6	6080.61	1978.24	643.591	1160.07	413.001	SpHSP12.7	1	2.70382	32.5594	0.939523	7.43844	47.0134	SpHSP12.7	1	2.18102	2.12874	1.68763	9.48074	SpHSP12.7	1	44.0173	15.4015	21.781	7.26015	347.291
SpHSP15.8	1	3590.58	3408.69	2083.8	433.534	132.514	682.649	317.365	SpHSP15.8	1	1.91189	5.1337	3.86375	2.83825	1.6644	SpHSP15.8	1	0.524858	1.34723	0.882703	8.1681	SpHSP15.8	1	2.44528	7.18506	70.0348	0.657471	27.6652
SpHSP16.0A	1	15181.2	6936.54	8335.19	1746.2	926.084	12590.1	6562.36	SpHSP16.0A	1	1.40444	5.67649	3.43426	1.77154	3.5186	SpHSP16.0A	1	3.27161	22615.1	6.65759	18.443	SpHSP16.0A	1	0.501736	0.0440413	0.170164	37.014	0.594604
SpHSP16.0B	1	30786.3	16270.8	16903.1	4182.07	1200.98	23170.5	15128.7	SpHSP16.0B	1	1.46917	10.9283	2.41162	3.5801	19.2262	SpHSP16.0B	1	1.18921	3.36359	3.19319	11.1193	SpHSP16.0B	1	19.6302	17.8147	9.38268	3.4822	60.3382
SpHSP16.3	1	24833.5	6229.93	5275.16	531.896	528.222	2601.27	497.999	SpHSP16.3	1	3.44618	45.8866	1.6358	8.13984	61.3929	SpHSP16.3	1	1.65864	1.96564	1.33793	74.8017	SpHSP16.3	1	72.5046	44.4774	22.4711	11.5514	88.0347
SpHSP16.4	1	3.35195	5.57897	7.86256	3.29436	3.18215	2.71321	3.20428	SpHSP16.4	1	3.44618	167.15	4.50023	7.51618	400.317	SpHSP16.4	1	0.662044	13.4543	0.515842	69.7925	SpHSP16.4	1	388.023	982.286	4.21344	17.5695	989.119
SpHSP16.7A	1	0.96543	0.78187	0.907519	1.51572	1.16473	0.852635	0.190122	SpHSP16.7A	1	1.03886	33.7076	2.43682	3.36359	31.0173	SpHSP16.7A	1	1.40932	3.74509	3.03143	78.249	SpHSP16.7A	1	558.34	217.519	206.5	2.04911	114.563
SpHSP16.7B	1	0.471392	0.430773	0.45219	1.34257	0.558644	0.570382	0.225313	SpHSP16.7B	1	1.00478	10.6664	2.75108	2.76063	26.9087	SpHSP16.7B	1	0.641713	2.12138	1.77769	87.4266	SpHSP16.7B	1	32.5594	15.6165	5.87667	5.55967	53.0765
SpHSP17.0	1	590.175	182.278	120.676	131.143	173.045	574.037	410.148	SpHSP17.0	1	0.972655	10.1965	0.200963	0.624165	623.826	SpHSP17.0	1	3.22657	158.134	8.39773	4.30198	SpHSP17.0	1	48.525	5.63372	38.537	3.426	298.449
SpHSP17.3A	1	0.45376	1.26138	0.820742	2.16595	2.16595	3.82378	1.65864	SpHSP17.3A	1	1.28343	3.97237	1.14076	1.09429	72.7563	SpHSP17.3A	1	1.55294	2.27363	3.34035	15.8345	SpHSP17.3A	1	12.9511	25.9022	26.5382	24.761	214.525
SpHSP17.3B	1	741.858	270.597	236.386	262.287	322.913	1209.34	696.993	SpHSP17.3B	1	1.13682	2.94854	1.21419	1.42405	97.6806	SpHSP17.3B	1	2.38667	1.96564	11.1193	58.892	SpHSP17.3B	1	18.8305	3.00008	6.04189	48.6713	80.4489
SpHSP17.3C	1	73.5167	84.4485	78.5206	167.15	122.786	36.3781	9.18959	SpHSP17.3C	1	0.699793	28.443	1.06437	3.83706	46.5271	SpHSP17.3C	1	1.6077	10.8528	2.10672	16.1113	SpHSP17.3C	1	420.22	167.15	8.6638	13.5479	992.553
SpHSP17.4	1	16.1672	8.1681	13.5479	10.3031	14.8769	10.8905	13.5479	SpHSP17.4	1	1.77154	246.424	1.10957	5.91755	1060.11	SpHSP17.4	1	1.06069	44.1702	1.69937	27.8576	SpHSP17.4	1	154.343	83.2859	2.86791	2.00694	333.144
SpHSP17.5	1	5113.16	3281.18	1746.2	652.575	299.207	447.269	165.995	SpHSP17.5	1	1.86354	139.764	3.876	4.279	386.964	SpHSP17.5	1	1.50004	9.41525	0.91067	5.20537	SpHSP17.5	1	147.544	123.64	4.54727	4.21344	864.067
SpHSP17.6	1	5934.87	2272.4	1124.45	152.219	150.644	608.874	133.436	SpHSP17.6	1	1.27899	122.361	3.64268	10.9663	1108.97	SpHSP17.6	1	1.22688	11.1967	2.15099	16.0555	SpHSP17.6	1	415.873	163.144	10.091	6.65759	968.763
SpHSP17.8	1	2105.58	385.343	398.932	176.069	125.801	513.778	358.294	SpHSP17.8	1	0.707107	24.4201	2.45377	2.49666	27.0021	SpHSP17.8	1	2.32141	6.75053	3.82378	55.3304	SpHSP17.8	1	8.9383	6.38639	1.37554	4.36203	16.1108
SpHSP18.0	1	4451.27	3114.96	1478.58	659.395	390.722	1573.76	1105.13	SpHSP18.0	1	0.622006	92.0917	0.447513	4.08405	1675.06	SpHSP18.0	1	1.63014	5893.87	3.89062	17.3276	SpHSP18.0	1	4.15117	2.08118	158.21	1.741	436.877
SpHSP18.2	1	8192	4624.24	2693	826.001	377.413	922.88	747.018	SpHSP18.2	1	1.15829	82.7106	3.27161	3.47015	4672.57	SpHSP18.2	1	2.47942	4.54727	3.56771	20.1122	SpHSP18.2	1	5060.27	344.892	16.5642	11.432	5220.6
SpHSP18.4	1	1858.6	1196.83	834.634	228.334	168.897	677.934	243.032	SpHSP18.4	1	2.68515	112.595	4.80654	8.54452	8135.41	SpHSP18.4	1	2.00829	2.90795	3.605	41.3553	SpHSP18.4	1	3603.04	224.411	41.2122	5.59834	9026.81
SpHSP19.8	1	795.104	864.067	293.049	190.019	168.313	1213.53	1078.64	SpHSP19.8	1	1.42405	161.456	0.70466	5.37029	689.784	SpHSP19.8	1	1.16878	24.59	2.02792	80.7282	SpHSP19.8	1	137.663	71.0124	2.73208	1.37078	190.679
SpHSP20.3A	1	1067.48	1041.9	508.463	321.795	283.067	1494.04	1314.23	SpHSP20.3A	1	0.456916	2.41162	0.882703	0.650671	1.97247	SpHSP20.3A	1	0.917004	0.395021	0.238986	7.75432	SpHSP20.3A	1	17.089	65.1187	1.87254	1.79626	1.67018
SpHSP20.3B	1	4138.81	4344.58	2418.67	932.526	560.278	1740.15	1140.14	SpHSP20.3B	1	1.96564	5.89708	0.913831	4.5789	948.826	SpHSP20.3B	1	0.820742	0.496546	2.25012	27.8576	SpHSP20.3B	1	90.8239	6.49802	11.5115	12.1257	396.177
SpHSP21.5	1	30048.4	4513.4	1188.56	578.03	104.329	267.798	47.8352	SpHSP21.5	1	0.812252	1.40444	0.34748	0.343885	25.7232	SpHSP21.5	1	2.62079	0.528509	7.23504	81.0084	SpHSP21.5	1	121.516	3.32879	12.042	7.86256	279.17
SpHSP23.2A	1	828.869	411.572	202.953	101.829	68.1197	226.756	94.6808	SpHSP23.2A	1	1.12896	50.7382	6.86852	21.7057	985.697	SpHSP23.2A	1	1.82134	15.6165	1.70527	6.08392	SpHSP23.2A	1	65.5716	209.383	1.39474	1.45902	1132.27
SpHSP23.2B	1	27.1899	27.7612	26.2637	21.4068	16.2797	63.1189	82.9977	SpHSP23.2B	1	2.50533	1120.56	4.22807	7.3615	5148.73	SpHSP23.2B	1	0.572362	8.02777	0.798298	6.1475	SpHSP23.2B	1	0.613442	111.817	9.03172	1.64718	1728.13
SpHSP23.4	1	2967.43	1287.18	694.581	652.575	256	3019.3	1640.59	SpHSP23.4	1	0.619854	30.4844	1.70527	8.6638	427.565	SpHSP23.4	1	2.15846	537.455	3.87716	5.02805	SpHSP23.4	1	102.182	256.889	1.6245	4.24275	1552.09
SpHSP23.5	1	2.04911	1.33793	3.06312	8.25347	74.5429	252.476	781.445	SpHSP23.5	1	1.18509	5.31474	2.39496	1.78386	4.11246	SpHSP23.5	1	1.53156	1.85318	1.71119	10.4831	SpHSP23.5	1	11.2746	16.6217	9.44794	1.6358	11.3924
SpHSP23.7	1	2083.8	381.357	294.067	174.248	165.995	256	144.507	SpHSP23.7	1	1.18921	5.15153	2.68515	1.8025	4.42292	SpHSP23.7	1	1.27899	2.70382	1.6077	12.9511	SpHSP23.7	1	8.02777	7.28536	2.70382	2.07772	3.73213
SpHSP23.9	1	12.5533	7.6211	8.13984	6.49802	10.8905	13.8326	10.9663	SpHSP23.9	1	3.20428	1038.29	10.3747	15.1895	6608.01	SpHSP23.9	1	0.477973	7.23504	1.15269	6.94031	SpHSP23.9	1	2.92817	8.0024	0.232451	0.222982	54.7581
SpHSP24.4	1	3654	3258	3072	2549	2251	2954	1985	SpHSP24.4	1	2.56685	83.8652	4.19887	3.06312	98.7015	SpHSP24.4	1	1.71713	7.23504	2.54912	6.32033	SpHSP24.4	1	2336.28	268.727	12.6845	7.1602	916.506
SpHSP24.7	1	4026	3854	3649	3316	2957	2548	1820	SpHSP24.7	1	2.07772	65.5716	3.45815	2.77022	89.8845	SpHSP24.7	1	1.12506	5.89708	2.25793	5.59834	SpHSP24.7	1	197.403	91.4556	16.6795	3.93128	598.414
SpHSP26.0	1	6517.03	5095.47	4576.41	1488.87	2360.7	5007.93	1458.23	SpHSP26.0	1	1.648	148.563	4.869	3.8685	163.586	SpHSP26.0	1	1.379	24.64	8.7318	19.47	SpHSP26.0	1	0.357249	0.965936	0.168404	2.03496	9574.62
SpHSP26.7	1	30679.8	18755.2	10550.3	5275.16	5853.16	10623.7	6562.36	SpHSP26.7	1	1.8025	111.817	1.6245	11.0043	338.967	SpHSP26.7	1	0.265172	1.51047	0.281265	3.02095	SpHSP26.7	1	81.8551	6.40856	19.2262	13.5479	256.281
SpHSP26.9	1	1978.24	1499.22	1024	378.723	634.73	1305.15	398.932	SpHSP26.9	1	1.92519	10.2319	6.98858	3.19319	13.7847	SpHSP26.9	1	1.03886	3.10588	5.22344	24.3357	SpHSP26.9	1	11.4716	22.5491	0.460094	0.632878	89.5735
SpHSP27.0	1	205	348	259	213	186	275	268	SpHSP27.0	1	1.483	79.368	2.8564	2.3965	95.2465	SpHSP27.0	1	1.648	33.85	4.96	31.98	SpHSP27.0	1	0.562529	2.45377	107.635	2.97935	3756.05
SpHSP27.2	1	39.6706	10.6295	6.49802	3.78423	4.42292	15.5625	9.84916	SpHSP27.2	1	1.08298	5.54044	4.34694	1.59107	12.2101	SpHSP27.2	1	1.65864	4.27226	5.71598	20.6776	SpHSP27.2	1	13.9772	24.6754	1.71119	1.24833	96.0025
SpHSP30.6	1	1998.91	1428.22	885.286	353.361	456.667	608.874	114.961	SpHSP30.6	1	1.974	84.856	2.4659	1.9046	376.862	SpHSP30.6	1	2.047	29.0404	3.6538	37.95	SpHSP30.6	1	2.69447	2.25012	111.43	4.04181	5220.6
SpHSP31.5	1	146.018	101.476	81.2897	46.0459	94.3532	154.343	133.899	SpHSP31.5	1	1.18509	3.18215	1.27015	2.04202	20.7494	SpHSP31.5	1	1.38511	0.849685	4.92458	30.3789	SpHSP31.5	1	168.897	20.7494	14.2215	13.1775	398.932
